# Supplementary material for: The COVID-19 Pandemic’s Impact on Health Service Utilization Among Pregnant Women in Three Nigerian States: A Mixed Methods Study
Source: Matern Child Health J. 2023 Nov 17;28(2):294–302. doi: 10.1007/s10995-023-03820-3 (PMC10901963; doi:10.1007/s10995-023-03820-3)
Supplement: Supplementary file 1 — Supplementary file2 (XLSX 70 KB) [file 10995_2023_3820_MOESM1_ESM.xlsx]

## Sheet: Sheet1
Record ID	Data Access Group	Date of Interview	LGA Name	Start Time	Interviewer' s Name	Recorder's Name	Where do you typically seek health care services	If yes, what can you say that helped you to seek for care at the health facility	If no, what can you say were the barriers for you not to seek care at the facili	Is there awareness/education by health workers to client on COVID-19 given?	Complete?	Woman's age group	Woman's Religion	Location	Parity	Occupation	Sought ANC services pre-pandemic	Sought FP services pre-pandemic	Sought CWC services pre-pandemic	Sought Immunization services pre-pandemic	Sought other OPD services pre-pandemic	Sought ANC services post-pandemic	Sought FP services post-pandemic	Sought CWC services post-pandemic	Sought Immunization services post-pandemic	Sought other OPD services post-pandemic	How often do you visit the facility?	Has there been any change to your frequency of visits (or attendance) to the hea	Stays in the community	Change in frequency related to fear of contracting COVID-19	Able to seek care for all services provided at facility	Is there awareness/education about COVID-19 provided?	State-name	state==Ebonyi	state==Niger	state==Ondo	Frequency of health service utilization during the pandemic	freq_pregroup
1	Jang_Charles	44119	Bosso	2020-10-15 11:39:42	Jang Charles A	Jang Charles A	This facility	ill health, ANC,		Yes	Complete	Adult	Christian	Urban	Adult	Unemployed/House wife	Yes	No	No	No	Yes	Yes	No	No	No	Yes	Monthly	Same	Yes		Yes	Yes	Niger	0	1	0	Maintained or increased utilization	Monthly/Bi-monthly
2	Jang_Charles	44119	Bosso	2020-10-15 11:56:34	Jang Charles A	Jang charles A	This facility	I'll health, to seek immunisation		Yes	Complete	Adult	Muslim	Urban	Adult	Unemployed/House wife	Yes	No	No	Yes	Yes	Yes	No	No	Yes	Yes	Monthly	Higher	Yes	No	Yes	Yes	Niger	0	1	0	Maintained or increased utilization	Monthly/Bi-monthly
3	Jang_Charles	44119	Bosso	2020-10-15 12:13:04	Jang charles A	Jang Charles A	This facility	I'll health, child immunisation		Yes	Complete	Adult	Christian	Urban	Adult	Other	Yes	No	No	Yes	Yes	Yes	No	No	Yes	Yes	Monthly	Higher	Yes	Yes	Yes	Yes	Niger	0	1	0	Maintained or increased utilization	Monthly/Bi-monthly
4	Jang_Charles	44120	Bosso	2020-10-16 10:43:05	Jang Charles A	Jang Charles A	This facility	Chips, Radio jingles		Yes	Complete	Adult	Muslim	Urban	Adult	Unemployed/House wife	Yes	No	No	No	Yes	Yes	No	No	No	Yes	Monthly	Same	Yes		Yes	Yes	Niger	0	1	0	Maintained or increased utilization	Monthly/Bi-monthly
5	Jang_Charles	44120	Bosso	2020-10-16 10:51:24	Jang Charles A	Jang Charles A	This facility	Need for Drugs, health talk, ANC		Yes	Complete	Adult	Muslim	Urban	Adult	Unemployed/House wife	Yes	No	No	Yes	Yes	Yes	No	No	Yes	Yes	Monthly	Reduced	Yes	Yes	Yes	Yes	Niger	0	1	0	Reduced or stopped utilization	Monthly/Bi-monthly
6	Jang_Charles	44120	Bosso	2020-10-16 10:59:59	Jang Charles A	Jang Charles A	This facility	Radio, Parents guidance		Yes	Complete	Adult	Muslim	Urban	Adult	Farmer or trader	Yes	No	No	Yes	Yes	Yes	No	No	Yes	Yes	Monthly	Reduced	Yes	Yes	Yes	Yes	Niger	0	1	0	Reduced or stopped utilization	Monthly/Bi-monthly
7	Afolabi_Quadri	44124	Bosso	2020-10-20 11:33:08	Afolabi Quadri Adekunle	Afolabi Quadri Adekunle	This facility	Living very close to the facility where I don't need transportation. Health workers enlightenment in the facility.		Yes	Complete	Adult	Muslim	Rural	Adult	Business	Yes	No	No	Yes	Yes	Yes	No	No	No	No	Monthly	Same	Yes		Yes	Yes	Niger	0	1	0	Maintained or increased utilization	Monthly/Bi-monthly
8	Afolabi_Quadri	44124	Bosso	2020-10-20 11:49:51	Afolabi Quadri Adekunle	Afolabi Quadri Adekunle	This facility		She only comes for ANC	Yes	Complete	Adult	Christian	Rural	Adult	Farmer or trader	Yes	No	No	No	Yes	Yes	No	No	No	Yes	Monthly	Same	Yes		No	Yes	Niger	0	1	0	Maintained or increased utilization	Monthly/Bi-monthly
9	Afolabi_Quadri	44125	Bosso	2020-10-21 10:24:44	Afolabi Quadri Adekunle	Afolabi Quadri Adekunle	This facility	Anc services, immunization and cwc			Complete	Adult	Muslim	Urban	Adult	Business	Yes	No	Yes	Yes	No	Yes	No	Yes	Yes	No	Monthly	Same	Yes		Yes		Niger	0	1	0	Maintained or increased utilization	Monthly/Bi-monthly
10	Afolabi_Quadri	44125	Bosso	2020-10-21 10:29:50	Afolabi Quadri Adekunle	Afolabi Quadri Adekunle	This facility	Anc services, fp, cwc, immunization and other opd.		Yes	Complete	Adult	Muslim	Urban	Adult	Other	Yes	Yes	Yes	Yes	Yes	Yes	Yes	Yes	Yes	Yes	Bi-weekly	Same	Yes		Yes	Yes	Niger	0	1	0	Maintained or increased utilization	Weekly/Bi-weekly
11	Afolabi_Quadri	44125	Bosso	2020-10-21 11:40:36	Afolabi Quadri Adekunle	Afolabi Quadri Adekunle	This facility	Anc services, fp, immunization and other OPD		Yes	Complete	Adult	Muslim	Rural	Adult	Business	Yes	Yes	No	Yes	Yes	Yes	Yes	No	Yes	Yes	Monthly	Same	Yes		Yes	Yes	Niger	0	1	0	Maintained or increased utilization	Monthly/Bi-monthly
12	Afolabi_Quadri	44125	Bosso	2020-10-21 11:53:47	Afolabi Quadri Adekunle	Afolabi Quadri Adekunle	This facility	Antenatal clinic,OPD .closeness to facility,health worker awareness		Yes	Complete	Adult	Muslim	Rural	Adult	Unemployed/House wife	Yes	No	No	Yes	Yes	Yes	No	No	Yes	Yes	Bi-weekly	Same	Yes		Yes	Yes	Niger	0	1	0	Maintained or increased utilization	Weekly/Bi-weekly
13	Afolabi_Quadri	44131	Bosso	2020-10-27 11:47:53	Afolabi Quadri Adekunle	Afolabi Quadri Adekunle	This facility	ANC,OPD,Health worker enlightenment		Yes	Complete	Adult	Muslim	Rural	Adult	Unemployed/House wife	Yes	No	No	Yes	Yes	Yes	No	No	Yes	Yes	Monthly	Same	Yes		Yes	Yes	Niger	0	1	0	Maintained or increased utilization	Monthly/Bi-monthly
14		44125	Bosso	2020-10-21 11:21:42	Adetoun Chinyere Ayanleye	Adetoun Chinyere Ayanleye	Other Specify		I do not come to this facility Because the Building is dilapidated.	Yes	Complete	Adolescent	Muslim	Rural	Adolescent primi-gravida	Unemployed/House wife	No	No	No	No	Yes	No	No	No	No	Yes	Bi-monthly	Did not come during pandemic	Yes		No	Yes	Niger	0	1	0	Reduced or stopped utilization	Monthly/Bi-monthly
15		44125	Bosso	2020-10-21 10:47:58	Adetoun Chinyere Ayanleye	Adetoun Chinyere Ayanleye	This facility	Anc services, immunization, cwc and other opd		Yes	Complete	Adult	Muslim	Rural	Adult	Farmer or trader	Yes	No	Yes	Yes	Yes	Yes	No	Yes	Yes	Yes	Monthly	Same	Yes		Yes	Yes	Niger	0	1	0	Maintained or increased utilization	Monthly/Bi-monthly
16		44125	Bosso	2020-10-21 10:57:47	Adetoun Chinyere Ayanleye	Adetoun Chinyere Ayanleye	This facility	Anc services and other OPD.		Yes	Complete	Adolescent	Muslim	Rural	Adolescent primi-gravida	Business	Yes	No	No	No	Yes	Yes	No	No	No	Yes	Monthly	Same	Yes		Yes	Yes	Niger	0	1	0	Maintained or increased utilization	Monthly/Bi-monthly
17		44130	Bosso	2020-10-26 09:41:20	Abdulrahim Hassan	Abdulrahim Hassan	This facility	Because drugs are always available at facility		Yes	Complete	Adult	Muslim	Rural	Adult	Farmer or trader	Yes	Yes	No	Yes	Yes	Yes	No	No	No	Yes	Monthly	Same	Yes		Yes	Yes	Niger	0	1	0	Maintained or increased utilization	Monthly/Bi-monthly
18		44130	Bosso	2020-10-26 10:38:21	Abdulrahim Hassan	Abdulrahim Hassan	This facility	Close to house		Yes	Complete	Adult	Muslim	Rural	Adult	Farmer or trader	Yes	No	No	Yes	Yes	Yes	No	No	No	Yes	Monthly	Same	Yes		Yes	Yes	Niger	0	1	0	Maintained or increased utilization	Monthly/Bi-monthly
19		44120	Akure South	2020-10-16 14:04:00	Aiyemowa Gbemisola	Aiyemowa Gbemisola	This facility	They are very efficient and friendly here so that encourages me to seek for care here even during the pandemic.		Yes	Complete	Adult	Christian	Rural	Adult	Health-related field	Yes	No	No	No	Yes	Yes	No	No	No	No	Monthly	Same	Yes		Yes	Yes	Ondo	0	0	1	Maintained or increased utilization	Monthly/Bi-monthly
20		44130	Akure South	2020-10-26 09:47:38	Aiyemowa Gbemisola	Aiyemowa Gbemisola	This facility	Did not visit the facility during this period.		Yes	Complete	Adult	Christian	Urban	Adult	Farmer or trader	Yes	No	No	Yes	No	Yes	No	No	Yes	No	Weekly	Did not come during pandemic	Yes		Yes	Yes	Ondo	0	0	1	Reduced or stopped utilization	Weekly/Bi-weekly
21		44130	Akure South	2020-10-26 11:14:43	Aiyemowa Gbemisola	Aiyemowa Gbemisola	This facility	The Health facility is very close to me.		No	Complete	Adult	Muslim	Rural	Adult	Farmer or trader	Yes	No	No	Yes	Yes	Yes	No	No	Yes	Yes	Weekly	Same	Yes		Yes	No	Ondo	0	0	1	Maintained or increased utilization	Weekly/Bi-weekly
22		44130	Akure South	2020-10-26 11:17:11	Aiyemowa Gbemisola	Aiyemowa Gbemisola	This facility	The staff here at the facility are very friendly. This place is also close to my house so i oftsn just stroll down here.		Yes	Complete	Adult	Christian	Rural	Adult	Unemployed/House wife	Yes	No	No	No	Yes	Yes	No	No	No	Yes	Bi-weekly	Same	Yes		Yes	Yes	Ondo	0	0	1	Maintained or increased utilization	Weekly/Bi-weekly
23		44130	Akure South	2020-10-26 11:20:51	Aiyemowa Gbemisola	Aiyemowa Gbemisola	This facility	I did not come during the pandemic.		Yes	Complete	Adult	Muslim	Rural	Adult	Farmer or trader	Yes	No	No	No	No	Yes	No	No	No	No	Weekly	Did not come during pandemic	Yes		Yes	Yes	Ondo	0	0	1	Reduced or stopped utilization	Weekly/Bi-weekly
24		44130	Akure South	2020-10-26 14:41:12	Aiyemowa Gbemisola	Aiyemowa Gbemisola	This facility	The health workers are very nice. They dont yell at patients.		Yes	Complete	Adult	Muslim	Rural	Adult	Other	Yes	No	No	Yes	Yes	Yes	No	No	Yes	Yes	Monthly	Higher	Yes	No	Yes	Yes	Ondo	0	0	1	Maintained or increased utilization	Monthly/Bi-monthly
25		44130	Akure South	2020-10-26 16:15:57	Aiyemowa Gbemisola	Aiyemowa Gbemisola	This facility	I did not come during the pandemic.		Yes	Complete	Adult	Christian	Rural	Adult	Farmer or trader	Yes	No	No	Yes	Yes	Yes	No	No	Yes	Yes	Monthly	Did not come during pandemic	Yes		Yes	Yes	Ondo	0	0	1	Reduced or stopped utilization	Monthly/Bi-monthly
26		44123	Akure South	2020-10-19 13:22:32	Aiyemowa Gbemisola	Aiyemowa Gbemisola	This facility	I did not come during the pandemic as i was not pregnant then and did not have any other reason to come here.		Yes	Complete	Adult	Christian	Rural	Adult	Farmer or trader	Yes	No	No	Yes	Yes	No	No	No	Yes	Yes	Weekly	Did not come during pandemic	No		Yes	Yes	Ondo	0	0	1	Reduced or stopped utilization	Weekly/Bi-weekly
27		44123	Akure South	2020-10-19 13:27:06	Aiyemowa Gbemisola	Aiyemowa Gbemisola	This facility	I was not yet pregnant during the pandemic so i was not coming for antenatal then.		Yes	Complete	Adult	Christian	Rural	Adult	Business	Yes	No	No	Yes	No	Yes	No	No	Yes	No	Monthly	Did not come during pandemic	No		Yes	Yes	Ondo	0	0	1	Reduced or stopped utilization	Monthly/Bi-monthly
28		44123	Akure South	2020-10-19 13:32:35	Aiyemowa Gbemisola	Aiyemowa Gbemisola	This facility	I did not come here during the pandemic as there was movement restriction.		Yes	Complete	Adult	Christian	Rural	Adult	Other	Yes	No	No	No	Yes	Yes	No	No	No	Yes	Monthly	Did not come during pandemic	No		Yes	Yes	Ondo	0	0	1	Reduced or stopped utilization	Monthly/Bi-monthly
29		44124	Akure South	2020-10-20 09:54:41	Aiyemowa Gbemisola	Aiyemowa Gbemisola	This facility	They are good and they are attend to me very well.		Yes	Complete	Adult	Christian	Rural	Adult	Farmer or trader	Yes	No	No	No	No	Yes	No	No	No	No	Bi-weekly	Same	Yes		Yes	Yes	Ondo	0	0	1	Maintained or increased utilization	Weekly/Bi-weekly
30		44124	Akure South	2020-10-20 09:57:45	Aiyemowa Gbemisola	Aiyemowa Gbemisola	This facility	My house is not far from here.		Yes	Complete	Adult	Christian	Rural	Adult	Unemployed/House wife	Yes	No	No	No	No	Yes	No	No	No	No	Monthly	Did not come during pandemic	Yes		Yes	Yes	Ondo	0	0	1	Reduced or stopped utilization	Monthly/Bi-monthly
32		44130	Akure South	2020-10-26 09:18:04	Aiyemowa Gbemisola	Aiyemowa Gbemisola	This facility	They are very friendly and welcoming here so i personally like coming here		Yes	Complete	Adult	Muslim	Urban	Adult	Other	Yes	No	No	No	Yes	Yes	No	No	No	Yes	Weekly	Higher	Yes	No	Yes	Yes	Ondo	0	0	1	Maintained or increased utilization	Weekly/Bi-weekly
33		44130	Akure South	2020-10-26 09:41:55	Aiyemowa Gbemisola	Aiyemowa Gbemisola	This facility	Did not visit the facility during the pandemic.		Yes	Complete	Adult	Christian	Urban	Adult	Farmer or trader	Yes	No	No	Yes	No	Yes	No	No	Yes	No	Bi-weekly	Did not come during pandemic	Yes		Yes	Yes	Ondo	0	0	1	Reduced or stopped utilization	Weekly/Bi-weekly
34		44131	Akure South	2020-10-27 11:47:58	Aiyemowa Gbemisola	Aiyemowa Gbemisola	This facility	It is close to my house.		Yes	Complete	Adult	Christian	Urban	Adult	Farmer or trader	Yes	No	No	Yes	Yes	Yes	No	No	Yes	Yes	Weekly	Same	Yes		Yes	Yes	Ondo	0	0	1	Maintained or increased utilization	Weekly/Bi-weekly
4814-2	Ife_Ajayi	44120	Akure South	2020-10-16 09:50:04	Odunayo		This facility	The drugs given to pregnanat women monthly. It id usually good when i take it and make pregnant woman feel better.		Yes	Complete	Adult	Christian	Rural	Adult	Other	Yes	No	No	No	No	Yes	No	No	No	No	Monthly	Same	Yes		Yes	Yes	Ondo	0	0	1	Maintained or increased utilization	Monthly/Bi-monthly
4814-3	Ife_Ajayi	44120	Akure South	2020-10-16 09:55:08	Odunayo		This facility	They are good to me		Yes	Complete	Adult	Muslim	Rural	Adult	Farmer or trader	Yes	No	No	No	No	Yes	No	No	No	No	Monthly	Same	Yes		Yes	Yes	Ondo	0	0	1	Maintained or increased utilization	Monthly/Bi-monthly
4814-4	Ife_Ajayi	44120	Akure South	2020-10-16 10:31:16	ODUNAYO		This facility	Health education for pregnant women		Yes	Complete	Adult	Christian	Rural	Adult	Farmer or trader	Yes	No	No	No	Yes	No	No	Yes	No	No	Monthly	Same	Yes		Yes	Yes	Ondo	0	0	1	Maintained or increased utilization	Monthly/Bi-monthly
4814-5	Ife_Ajayi	44120	Akure South	2020-10-16 10:36:02	ODUNAYO		This facility	They are always available to attend to me		Yes	Complete	Adult	Christian	Rural	Adult	Farmer or trader	Yes	No	Yes	No	Yes	Yes	No	No	No	No	Monthly	Same	Yes		Yes	Yes	Ondo	0	0	1	Maintained or increased utilization	Monthly/Bi-monthly
4814-6	Ife_Ajayi	44120	Akure South	2020-10-16 10:42:50	ODUNAYO		This facility	They do attend to me well and provide the services I need		Yes	Complete	Adult	Muslim	Rural	Adult	Other	Yes	No	Yes	Yes	No	Yes	No	No	No	No	Monthly	Same	Yes		Yes	Yes	Ondo	0	0	1	Maintained or increased utilization	Monthly/Bi-monthly
4814-9	Ife_Ajayi	44123	Akure South	2020-10-19 11:59:00	Odunayo		Any other health facility	Waiting time is short All services needed are always provided		Yes	Complete	Adult	Muslim	Urban	Adult	Other	Yes	No	Yes	No	Yes	No	No	No	No	Yes	Monthly	Did not come during pandemic	Yes		Yes	Yes	Ondo	0	0	1	Reduced or stopped utilization	Monthly/Bi-monthly
4814-10	Ife_Ajayi	44124	Akure South	2020-10-21 10:10:20	Odunayo		This facility	I like the way they attend to me		Yes	Complete	Adolescent	Christian	Urban	Adolescent primi-gravida	Unemployed/House wife	Yes	No	No	No	Yes	Yes	No	No	No	No	Monthly	Same	Yes		Yes	Yes	Ondo	0	0	1	Maintained or increased utilization	Monthly/Bi-monthly
4814-11	Ife_Ajayi	44124	Akure South	2020-10-20 12:04:00	Odunayo		This facility	Attitude of health worker Waiting time is short		Yes	Complete	Adult	Christian	Urban	Adult	Other	Yes	No	No	No	No	Yes	No	No	No	No	Monthly	Same	Yes		Yes	Yes	Ondo	0	0	1	Maintained or increased utilization	Monthly/Bi-monthly
4814-12	Ife_Ajayi	44124	Akure South	2020-10-20 12:32:00	Odunayo		This facility	I aatend to me in good time The attitude of health worker is ok		Yes	Complete	Adult	Christian	Urban	Adult	Business	Yes	No	No	No	Yes	Yes	No	No	No	Yes	Weekly	Reduced	No	No	Yes	Yes	Ondo	0	0	1	Reduced or stopped utilization	Weekly/Bi-weekly
4814-13	Ife_Ajayi	44130	Akure South	2020-10-26 09:50:22	Odunayo		Any other health facility	I like the way they attend to me. My husband also bring me here		Yes	Complete	Adult	Christian	Urban	Adult	Unemployed/House wife	Yes	No	No	No	No	Yes	No	No	No	No	Monthly	Same	No		Yes	Yes	Ondo	0	0	1	Maintained or increased utilization	Monthly/Bi-monthly
4814-14	Ife_Ajayi	44130	Akure South	2020-10-26 10:16:44	Odunayo		This facility	Waiting time is not long They give treatment for free		Yes	Complete	Adult	Christian	Urban	Adult	Other	Yes	Yes	No	No	Yes	Yes	No	No	No	No	Monthly	Same	Yes		Yes	Yes	Ondo	0	0	1	Maintained or increased utilization	Monthly/Bi-monthly
4816-1	Offiong_Elizabeth	44120	Akure South	2020-10-16 08:58:28	Offing Ekpenyong		This facility	Because I am pregnant	Nothing	Yes	Complete	Adult	Christian	Urban	Adult	Other	Yes	No	No	No	No	Yes	No	No	No	No	Weekly	Same	Yes	No	Yes	Yes	Ondo	0	0	1	Maintained or increased utilization	Weekly/Bi-weekly
4816-2	Offiong_Elizabeth	44120	Akure South	2020-10-16 09:18:07	Offiong Ekpenyong		This facility	Close proximity Health workers don't delay	Nothing	No	Complete	Adult	Christian	Urban	Adult	Other	Yes	No	No	No	No	Yes	No	No	No	No	Bi-weekly	Same	Yes	No	Yes	No	Ondo	0	0	1	Maintained or increased utilization	Weekly/Bi-weekly
4816-3	Offiong_Elizabeth	44120	Akure South	2020-10-16 09:37:41	Offiong Ekpenyong		This facility	Because I became pregnant The community health workers encouraged me to attend ANC at the facility	Nothing	Yes	Complete	Adult	Christian	Urban	Adult	Farmer or trader	Yes	No	No	No	No	Yes	No	No	No	No	Weekly	Reduced	Yes	No	Yes	Yes	Ondo	0	0	1	Reduced or stopped utilization	Weekly/Bi-weekly
4816-4	Offiong_Elizabeth	44120	Akure South	2020-10-16 08:58:28	Offing Ekpenyong		This facility	Because I am pregnant	Nothing	Yes	Complete	Adult	Christian	Urban	Adult	Other	Yes	No	No	No	No	Yes	No	No	No	No	Weekly	Same	Yes	No	Yes	Yes	Ondo	0	0	1	Maintained or increased utilization	Weekly/Bi-weekly
4816-5	Offiong_Elizabeth	44120	Akure South	2020-10-16 09:18:07	Offiong Ekpenyong		This facility	Close proximity Health workers don't delay	Nothing	No	Complete	Adult	Christian	Urban	Adult	Other	Yes	No	No	No	No	Yes	No	No	No	No	Bi-weekly	Same	Yes	No	Yes	No	Ondo	0	0	1	Maintained or increased utilization	Weekly/Bi-weekly
4816-6	Offiong_Elizabeth	44120	Akure South	2020-10-16 09:37:41	Offiong Ekpenyong		This facility	Because I became pregnant The community health workers encouraged me to attend ANC at the facility	Nothing	Yes	Complete	Adult	Christian	Urban	Adult	Farmer or trader	Yes	No	No	No	No	Yes	No	No	No	No	Weekly	Reduced	Yes	No	Yes	Yes	Ondo	0	0	1	Reduced or stopped utilization	Weekly/Bi-weekly
4816-7	Offiong_Elizabeth	44123	Akure South	2020-10-19 09:55:06	Offiong Ekpenyong		This facility	Because I am concerned for my health	I was not around when the pandemic started	Yes	Complete	Adult	Christian	Urban	Adult	Other	Yes	No	No	No	Yes	Yes	No	No	No	Yes	Monthly	Same	Yes	No	Yes	Yes	Ondo	0	0	1	Maintained or increased utilization	Monthly/Bi-monthly
4816-8	Offiong_Elizabeth	44123	Akure South	2020-10-19 10:01:35	Offiong Ekpenyong		This facility	The health workers have good attitude despite the distance of my house to three facility, I still prefer to seek health care here at the facility	Nothing	Yes	Complete	Adult	Christian	Urban	Adult	Business	Yes	No	No	No	No	Yes	No	No	No	No	Monthly	Same	No	No	Yes	Yes	Ondo	0	0	1	Maintained or increased utilization	Monthly/Bi-monthly
4816-9	Offiong_Elizabeth	44123	Akure South	2020-10-19 10:08:27	Offiong Ekpenyong		This facility	To check how my body is and how my baby is doing	Nothing	Yes	Complete	Adult	Christian	Urban	Adult	Other	Yes	No	No	No	No	Yes	No	No	No	No	Bi-weekly	Reduced	Yes	Yes	Yes	Yes	Ondo	0	0	1	Reduced or stopped utilization	Weekly/Bi-weekly
4816-10	Offiong_Elizabeth	44123	Akure South	2020-10-19 11:22:55	Offiong Ekpenyong		This facility	Close proximity The health centre is ok Health care providers attitude towards pregnant woman is good Heard good stories about the health services	Nothing	Yes	Complete	Adult	Christian	Urban	Adult	Business	Yes	No	No	No	No	Yes	No	No	No	No	Bi-weekly	Did not come during pandemic	Yes	No	Yes	Yes	Ondo	0	0	1	Reduced or stopped utilization	Weekly/Bi-weekly
4816-11	Offiong_Elizabeth	44123	Akure South	2020-10-19 11:29:23	Offiong Ekpenyong		This facility	Health workers attend to pregnant women well The health workers are not harsh on us	Nothing	Yes	Complete	Adult	Christian	Urban	Adult	Other	Yes	No	No	No	No	Yes	No	No	No	No	Bi-weekly	Same	Yes	No	Yes	Yes	Ondo	0	0	1	Maintained or increased utilization	Weekly/Bi-weekly
4816-12	Offiong_Elizabeth	44123	Akure South	2020-10-19 11:34:40	Offiong Ekpenyong		This facility	I like the health centre because they know their duty The attend to me well	Nothing	Yes	Complete	Adolescent	Christian	Urban	Adolescent primi-gravida	Unemployed/House wife	Yes	No	No	No	No	Yes	No	No	No	No	Monthly	Same	Yes	No	Yes	Yes	Ondo	0	0	1	Maintained or increased utilization	Monthly/Bi-monthly
4816-13	Offiong_Elizabeth	44124	Akure South	2020-10-20 13:39:30	Offiong Ekpenyong		This facility	They treat us well	Nothing	Yes	Complete	Adult	Muslim	Urban	Adult	Farmer or trader	Yes	No	No	No	No	Yes	No	No	No	No	Monthly	Same	Yes	No	Yes	Yes	Ondo	0	0	1	Maintained or increased utilization	Monthly/Bi-monthly
4816-14	Offiong_Elizabeth	44124	Akure South	2020-10-20 14:06:59	Offiong Ekpenyong		This facility	Health workers attend to client and do not discriminate Close proximity	Nothing	Yes	Complete	Adult	Christian	Urban	Adult	Farmer or trader	Yes	No	Yes	Yes	Yes	Yes	No	Yes	No	Yes	Monthly	Same	Yes	No	Yes	Yes	Ondo	0	0	1	Maintained or increased utilization	Monthly/Bi-monthly
4816-15	Offiong_Elizabeth	44124	Akure South	2020-10-20 15:01:20	Offiong Ekpenyong		This facility	The health workers attend to us well They take good care of us	Nothing	Yes	Complete	Adult	Christian	Urban	Adult	Farmer or trader	Yes	No	Yes	Yes	Yes	Yes	No	No	No	No	Bi-weekly	Same	Yes	No	Yes	Yes	Ondo	0	0	1	Maintained or increased utilization	Weekly/Bi-weekly
4816-16	Offiong_Elizabeth	44127	Akure South	2020-10-23 18:37:22	Offiong Ekpenyong		This facility	They attend to us well and they are caring		Yes	Complete	Adult	Christian	Urban	Adult	Other	Yes	No	No	No	No	Yes	No	No	No	No	Bi-weekly	Same	Yes	No	Yes	Yes	Ondo	0	0	1	Maintained or increased utilization	Weekly/Bi-weekly
4816-17	Offiong_Elizabeth	44127	Akure South	2020-10-23 18:44:54	Offiong Ekpenyong		This facility	Family hospital		Yes	Complete	Adult	Christian	Urban	Adult	Other	Yes	No	No	No	No	Yes	No	No	No	No	Bi-weekly	Same	Yes	No	Yes	Yes	Ondo	0	0	1	Maintained or increased utilization	Weekly/Bi-weekly
4816-18	Offiong_Elizabeth	44127	Akure South	2020-10-23 18:55:44	Offiong Ekpenyong		This facility	The nurses attend to me well, they are caring and neat	Nothing	Yes	Complete	Adult	Christian	Urban	Adult	Health-related field	Yes	No	No	No	No	Yes	No	No	No	No	Bi-weekly	Same	Yes	No	Yes	Yes	Ondo	0	0	1	Maintained or increased utilization	Weekly/Bi-weekly
4817-1	Sosanya_Olusanu	44120	Akure South	2020-10-16 09:13:31	Sosanya Olusanu	Akinbinu Babatunde	This facility	1. The staff use to visit me at home 2. My husband		Yes	Complete	Adult	Christian	Rural	Adult	Business	Yes	No	No	No	Yes	Yes	No	No	No	Yes	Bi-weekly	Higher	Yes	No	Yes	Yes	Ondo	0	0	1	Maintained or increased utilization	Weekly/Bi-weekly
4817-2	Sosanya_Olusanu	44120	Akure South	2020-10-16 09:20:48	Sosanya Olusanu	Akinbinu Babatunde	This facility		1. There is no need for it because I don't fall sick. I only come for ANC.	Yes	Complete	Adult	Christian	Rural	Adult	Other	Yes	No	No	No	No	Yes	No	No	No	No	Monthly	Same	Yes		No	Yes	Ondo	0	0	1	Maintained or increased utilization	Monthly/Bi-monthly
4817-3	Sosanya_Olusanu	44120	Akure South	2020-10-16 09:30:13	Sosanya Olusanu	Akinbinu Babatunde	This facility	1. Health care worker encouraged me to come at anytime		Yes	Complete	Adult	Christian	Rural	Adult	Other	Yes	No	No	Yes	No	Yes	No	No	No	No	Bi-monthly	Same	Yes		Yes	Yes	Ondo	0	0	1	Maintained or increased utilization	Monthly/Bi-monthly
4817-4		44120	Bosso	2020-10-16 11:35:40	Jordan Joshua Jogdasec	Jordan Joshua Jogdasec	This facility	They gave me drugs.		Yes	Complete	Adult	Muslim	Rural	Adult	Unemployed/House wife	Yes	Yes	Yes	Yes	No	Yes	Yes	Yes	Yes	No	Monthly	Same	Yes		Yes	Yes	Niger	0	1	0	Maintained or increased utilization	Monthly/Bi-monthly
4817-5		44120	Akure South	2020-10-16 11:22:44	Taiwo_Aladesanmi		This facility		I have not taken in during that time	Yes	Complete	Adult	Christian	Urban	Adult	Farmer or trader	Yes	No	No	No	No	Yes	No	No	No	No	Weekly	Did not come during pandemic	Yes		No	Yes	Ondo	0	0	1	Reduced or stopped utilization	Weekly/Bi-weekly
4817-8		44123	Akure South	2020-10-19 10:40:54	Taiwo_Aladesanmi		This facility	They are very kind here		Yes	Complete	Adult	Christian	Urban	Adult	Other	Yes	No	No	Yes	No	Yes	No	No	No	No	Monthly	Did not come during pandemic	No		Yes	Yes	Ondo	0	0	1	Reduced or stopped utilization	Monthly/Bi-monthly
4817-9		44123	Akure South	2020-10-19 10:46:15	Taiwo_Aladesanmi		This facility	They have years of listening, they are friendly. The matron here is very good		Yes	Complete	Adult	Christian	Urban	Adult	Other	Yes	No	No	Yes	Yes	Yes	No	No	No	No	Monthly	Same	Yes		Yes	Yes	Ondo	0	0	1	Maintained or increased utilization	Monthly/Bi-monthly
4817-10		44123	Akure South	2020-10-19 10:52:16	Taiwo_Aladesanmi		This facility	They give me the attention needed at all time		Yes	Complete	Adult	Christian	Urban	Adult	Business	Yes	No	No	No	Yes	Yes	No	No	No	No	Bi-weekly	Did not come during pandemic	No		Yes	Yes	Ondo	0	0	1	Reduced or stopped utilization	Weekly/Bi-weekly
4817-11	Sosanya_Olusanu	44123	Akure South	2020-10-19 10:41:46	Sosanya Olusanu	Akinbinu Babatunde	This facility		I only come for ANC and Immunization	Yes	Complete	Adult	Christian	Urban	Adult	Other	Yes	No	No	Yes	No	No	No	No	No	Yes	Monthly	Same	Yes		No	Yes	Ondo	0	0	1	Maintained or increased utilization	Monthly/Bi-monthly
4817-12	Sosanya_Olusanu	44123	Akure South	2020-10-19 10:50:19	Sosanya Olusanu	Akinbinu Babatunde	Other Specify	1. My husband encouraged me to come		Yes	Complete	Adult	Christian	Urban	Adult	Other	Yes	No	No	No	No	Yes	No	No	No	No	Monthly	Same	Yes		Yes	Yes	Ondo	0	0	1	Maintained or increased utilization	Monthly/Bi-monthly
4817-13	Sosanya_Olusanu	44123	Akure South	2020-10-19 10:57:37	Sosanya Olusanu	Akinbinu Babatunde	This facility	1. I heard their services are good 2. They attend to people very well		Yes	Complete	Adult	Christian	Urban	Adult	Other	Yes	No	No	No	No	Yes	No	No	No	No	Monthly	Same	Yes		Yes	Yes	Ondo	0	0	1	Maintained or increased utilization	Monthly/Bi-monthly
4817-14		44123	Bosso	2020-10-19 11:55:11	Adetoun Chinyere Ayanleye	Adetoun Chinyere Ayanleye	This facility	Anc services When my child is sick.		Yes	Complete	Adult	Muslim	Rural	Adult	Unemployed/House wife	Yes	No	No	No	No	Yes	No	No	No	No	Bi-monthly	Same	Yes		Yes	Yes	Niger	0	1	0	Maintained or increased utilization	Monthly/Bi-monthly
4817-15		44123	Bosso	2020-10-19 12:02:47	Adetoun Chinyere Ayanleye	Adetoun Chinyere Ayanleye	Any other health facility	Malaria		Yes	Complete	Adult	Muslim	Rural	Adult	Unemployed/House wife	No	No	No	No	Yes	No	No	No	No	Yes	Monthly	Reduced	Yes	No	Yes	Yes	Niger	0	1	0	Reduced or stopped utilization	Monthly/Bi-monthly
4817-16		44123	Bosso	2020-10-19 01:49:11	Adetoun Chinyere Ayanleye	Adetoun Chinyere Ayanleye	This facility	Anc services, cwc .		Yes	Complete	Adult	Christian	Urban	Adult	Unemployed/House wife	Yes	No	Yes	No	Yes	No	No	No	No	No	Monthly	Did not come during pandemic	Yes		Yes	Yes	Niger	0	1	0	Reduced or stopped utilization	Monthly/Bi-monthly
4817-17		44120	Bosso	2020-10-16 10:35:44	Musa Ruqqayyah	Musa Ruqqayyah	This facility	Anc services is good. CHIP visit Us for house to come for ANC		Yes	Complete	Adult	Christian	Urban	Adult	Unemployed/House wife	Yes	No	Yes	No	Yes	No	No	No	No	Yes	Monthly	Reduced	Yes	Yes	Yes	Yes	Niger	0	1	0	Reduced or stopped utilization	Monthly/Bi-monthly
4817-18		44120	Bosso	2020-10-16 09:04:03	Musa Ruqqayyah	Musa Ruqqayyah	This facility	Health worker attend to patient in time. Health workers are caring Attending to patient on time		Yes	Complete	Adult	Christian	Rural	Adult		Yes	No	No	Yes	Yes	Yes	No	No	Yes	Yes	Monthly	Higher	Yes	No	Yes	Yes	Niger	0	1	0	Maintained or increased utilization	Monthly/Bi-monthly
4817-19		44123	Bosso	2020-10-19 12:18:18	Musa Ruqqayyah	Musa Ruqqayyah	This facility	Illness treatment		Yes	Complete	Adolescent	Muslim	Rural	Adolescent multi-gravida	Farmer or trader	Yes	No	No	Yes	Yes	No	Yes	No	Yes	Yes	Monthly	Same	Yes		Yes	Yes	Niger	0	1	0	Maintained or increased utilization	Monthly/Bi-monthly
4817-20	Sosanya_Olusanu	44124	Akure South	2020-10-20 08:25:32	Sosanya Olusanu	Akinbinu Babatunde	This facility		Because there is no need to come for other services rendered here	Yes	Complete	Adult	Christian	Urban	Adult	Other	Yes	No	No	Yes	Yes	Yes	No	No	No	No	Monthly	Same	Yes		No	Yes	Ondo	0	0	1	Maintained or increased utilization	Monthly/Bi-monthly
4817-21	Sosanya_Olusanu	44124	Akure South	2020-10-20 08:29:11	Sosanya Olusanu	Akinbinu Babatunde	This facility		Because there is no need for it	Yes	Complete	Adult	Muslim	Urban	Adult	Farmer or trader	Yes	No	No	No	No	Yes	No	No	No	No	Monthly	Same	Yes		No	Yes	Ondo	0	0	1	Maintained or increased utilization	Monthly/Bi-monthly
4817-22	Sosanya_Olusanu	44124	Akure South	2020-10-20 08:32:23	Sosanya Olusanu	Akinbinu Babatunde	This facility		This is my first time of using this facility because I just moved into this community	Yes	Complete	Adult	Muslim	Urban	Adult	Other	Yes	No	No	No	No	Yes	No	No	No	No	Monthly	Same	Yes		No	Yes	Ondo	0	0	1	Maintained or increased utilization	Monthly/Bi-monthly
4817-23	Sosanya_Olusanu	44127	Akure South	2020-10-23 14:21:08	Sosanya Olusanu	Akinbinu Babatunde	This facility	Malaria treatment, family planning		Yes	Complete	Adult	Christian	Urban	Adult	Other	Yes	No	No	No	No	Yes	No	No	No	Yes	Monthly	Same	Yes		Yes	Yes	Ondo	0	0	1	Maintained or increased utilization	Monthly/Bi-monthly
4817-24	Sosanya_Olusanu	44127	Akure South	2020-10-23 14:23:08	Sosanya Olusanu	Akinbinu Babatunde	This facility	OPD		Yes	Complete	Adult	Christian	Urban	Adult	Other	Yes	No	No	No	No	Yes	No	No	Yes	Yes	Monthly	Same	Yes		Yes	Yes	Ondo	0	0	1	Maintained or increased utilization	Monthly/Bi-monthly
4817-25	Sosanya_Olusanu	44127	Akure South	2020-10-23 14:25:33	Sosanya Olusanu	Akinbinu Babatunde	This facility	OPD		Yes	Complete	Adult	Christian	Urban	Adult	Farmer or trader	Yes	No	No	No	No	No	No	No	Yes	Yes	Monthly	Same	Yes		Yes	Yes	Ondo	0	0	1	Maintained or increased utilization	Monthly/Bi-monthly
4817-26	Sosanya_Olusanu	44130	Akure South	2020-10-26 10:20:20	Sosanya Olusanu	Akinbinu Babatunde	This facility		I only come for ANC	Yes	Complete	Adult	Christian	Rural	Adult	Other	Yes	No	No	No	No	Yes	No	No	No	No	Monthly	Same	Yes		No	Yes	Ondo	0	0	1	Maintained or increased utilization	Monthly/Bi-monthly
4817-27	Sosanya_Olusanu	44130	Akure South	2020-10-26 10:23:28	Sosanya Olusanu	Akinbinu Babatunde	This facility		I only come for ANC and malaria treatment	Yes	Complete	Adult	Muslim	Rural	Adult	Farmer or trader	Yes	No	No	No	No	Yes	No	No	No	Yes	Bi-monthly	Same	Yes		No	Yes	Ondo	0	0	1	Maintained or increased utilization	Monthly/Bi-monthly
4817-28	Sosanya_Olusanu	44130	Akure South	2020-10-26 10:30:54	Sosanya Olusanu	Akinbinu Babatunde	This facility		We just moved in here newly, so I only come for ANC	Yes	Complete	Adult	Christian	Rural	Adult	Farmer or trader	Yes	No	No	No	No	Yes	No	No	No	No	Monthly	Same	Yes		No	Yes	Ondo	0	0	1	Maintained or increased utilization	Monthly/Bi-monthly
4817-29	Sosanya_Olusanu	44131	Akure South	2020-10-27 09:27:59	Sosanya Olusanu	Akinbinu Babatunde	This facility		I only come for ANC	Yes	Complete	Adult	Christian	Rural	Adult	Other	Yes	No	No	No	No	Yes	No	No	No	No	Weekly	Same	Yes		No	Yes	Ondo	0	0	1	Maintained or increased utilization	Weekly/Bi-weekly
4817-30	Sosanya_Olusanu	44131	Akure South	2020-10-27 09:31:08	Sosanya Olusanu	Akinbinu Babatunde	This facility		I only come for ANC	Yes	Complete	Adult	Christian	Rural	Adult	Other	Yes	No	No	No	Yes	Yes	No	No	No	No	Monthly	Same	Yes		No	Yes	Ondo	0	0	1	Maintained or increased utilization	Monthly/Bi-monthly
4817-31	Sosanya_Olusanu	44131	Akure South	2020-10-27 09:34:04	Sosanya Olusanu	Akinbinu Babatunde	This facility	Immunization OPD Family planning		Yes	Complete	Adult	Christian	Rural	Adult	Health-related field	Yes	No	No	Yes	Yes	Yes	No	No	No	No	Monthly	Same	Yes		Yes	Yes	Ondo	0	0	1	Maintained or increased utilization	Monthly/Bi-monthly
4826-1	Iyanuoluwa_Mobolaji	44123	Akure South	2020-10-19 10:33:23	Iyanuoluwa Adufe	4826-1	This facility	Health facility is closer to my house Husband support		Yes	Complete	Adult	Christian	Rural	Adult	Farmer or trader	Yes	No	No	No	Yes	Yes	No	No	No	Yes	Weekly	Same	Yes		Yes	Yes	Ondo	0	0	1	Maintained or increased utilization	Weekly/Bi-weekly
4826-2	Iyanuoluwa_Mobolaji	44123	Akure South	2020-10-19 11:06:46	Iyanuoluwa Adufe	4826-2	This facility	Health workers are knowledgeable		Yes	Complete	Adult	Christian	Rural	Adult	Other	Yes	Yes	No	Yes	No	Yes	No	No	No	No	Monthly	Same	Yes		Yes	Yes	Ondo	0	0	1	Maintained or increased utilization	Monthly/Bi-monthly
4826-3	Iyanuoluwa_Mobolaji	44123	Akure South	2020-10-19 13:03:25	Iyanuoluwa Adufe	4826-3	This facility		Lack of good road	Yes	Complete	Adult	Christian	Rural	Adult	Health-related field	Yes	No	No	Yes	Yes	Yes	No	No	No	Yes	Monthly	Same	Yes		No	Yes	Ondo	0	0	1	Maintained or increased utilization	Monthly/Bi-monthly
4826-4	Iyanuoluwa_Mobolaji	44123	Akure South	2020-10-19 13:09:11	Iyanuoluwa Adufe	4826-4	This facility	My house is close to this facility Health workers are competent		Yes	Complete	Adult	Christian	Rural	Adult	Farmer or trader	Yes	No	No	Yes	Yes	Yes	No	No	No	Yes	Weekly	Same	Yes		Yes	Yes	Ondo	0	0	1	Maintained or increased utilization	Weekly/Bi-weekly
4826-5	Iyanuoluwa_Mobolaji	44124	Akure South	2020-10-20 11:12:06	Iyanuoluwa Adufe	4826-5	This facility		Lack of drugs High cost of services	Yes	Complete	Adult	Christian	Urban	Adult	Unemployed/House wife	Yes	No	No	No	No	Yes	No	No	No	No	Bi-weekly	Higher	Yes	No	No	Yes	Ondo	0	0	1	Maintained or increased utilization	Weekly/Bi-weekly
4826-6	Iyanuoluwa_Mobolaji	44124	Akure South	2020-10-20 11:18:41	Iyanuoluwa Adufe	4826-6	This facility	Proximity Neat environment Attitude of health workers Knowledge on malaria treatment with the use of fansidar since 13weeks of inception which is given for free		Yes	Complete	Adult	Christian	Urban	Adult	Business	Yes	No	No	No	Yes	Yes	No	No	No	Yes	Weekly	Same	Yes		Yes	Yes	Ondo	0	0	1	Maintained or increased utilization	Weekly/Bi-weekly
4826-7	Iyanuoluwa_Mobolaji	44124	Akure South	2020-10-20 11:34:04	Iyanuoluwa Adufe	4826-7	This facility	Quality health services		Yes	Complete	Adult	Christian	Urban	Adult	Unemployed/House wife	Yes	No	No	No	No	Yes	No	No	No	No	Monthly	Same	Yes		Yes	Yes	Ondo	0	0	1	Maintained or increased utilization	Monthly/Bi-monthly
4826-8	Iyanuoluwa_Mobolaji	44124	Akure South	2020-10-20 11:46:33	Iyanuoluwa Adufe	4826-8	This facility	I am a soldiers daughter Good attitude of health workers Good treatments are being rendered		Yes	Complete	Adult	Christian	Urban	Adult	Other	Yes	Yes	No	Yes	Yes	Yes	No	No	No	Yes	Monthly	Same	Yes		Yes	Yes	Ondo	0	0	1	Maintained or increased utilization	Monthly/Bi-monthly
4826-9	Iyanuoluwa_Mobolaji	44124	Akure South	2020-10-20 11:51:45	Iyanuoluwa Adufe	4826-9	This facility		This facility do not render all services e.g. ceaserian section (CS), high blood pressure in pregnancy	Yes	Complete	Adult	Muslim	Urban	Adult	Unemployed/House wife	Yes	No	No	Yes	Yes	Yes	No	No	No	No	Bi-monthly	Reduced	Yes	No	No	Yes	Ondo	0	0	1	Reduced or stopped utilization	Monthly/Bi-monthly
4826-10	Iyanuoluwa_Mobolaji	44126	Akure South	2020-10-22 16:11:19	Iyanuoluwa Adufe	4826-10	This facility	Health facility is closer to my house		Yes	Complete	Adult	Christian	Rural	Adult	Other	Yes	No	No	Yes	Yes	Yes	No	No	No	Yes	Monthly	Same	Yes		Yes	Yes	Ondo	0	0	1	Maintained or increased utilization	Monthly/Bi-monthly
4826-11	Iyanuoluwa_Mobolaji	44126	Akure South	2020-10-22 16:19:23	Iyanuoluwa Adufe	4826-11	This facility	The health facility is closer to my house		Yes	Complete	Adult	Christian	Rural	Adult	Farmer or trader	Yes	No	No	No	Yes	Yes	No	No	No	Yes	Weekly	Same	Yes		Yes	Yes	Ondo	0	0	1	Maintained or increased utilization	Weekly/Bi-weekly
4826-12	Iyanuoluwa_Mobolaji	44126	Akure South	2020-10-22 16:27:14	Iyanuoluwa Adufe	4826-12	This facility	The health facility is closer to my house The health workers are friendly		Yes	Complete	Adult	Muslim	Rural	Adult	Farmer or trader	Yes	No	No	Yes	No	Yes	No	No	No	No	Bi-weekly	Did not come during pandemic	Yes		Yes	Yes	Ondo	0	0	1	Reduced or stopped utilization	Weekly/Bi-weekly
4826-13	Iyanuoluwa_Mobolaji	44126	Akure South	2020-10-22 16:33:32	Iyanuoluwa Adufe	4826-13	This facility	I was referred by the people that I've been using the facility		Yes	Complete	Adult	Christian	Urban	Adult	Health-related field	Yes	No	No	No	No	Yes	No	No	No	No	Bi-monthly	Same	Yes		Yes	Yes	Ondo	0	0	1	Maintained or increased utilization	Monthly/Bi-monthly
4826-14	Iyanuoluwa_Mobolaji	44126	Akure South	2020-10-22 16:38:13	Iyanuoluwa Adufe	4826-14	This facility	I just like the place		Yes	Complete	Adult	Muslim	Urban	Adult	Other	Yes	No	No	No	No	Yes	No	No	No	No	Monthly	Same	Yes		Yes	Yes	Ondo	0	0	1	Maintained or increased utilization	Monthly/Bi-monthly
4826-15	Iyanuoluwa_Mobolaji	44126	Akure South	2020-10-22 16:43:51	Iyanuoluwa Adufe	4826-15	This facility	The health workers attend to me very well They are also friendly and jovial		Yes	Complete	Adult	Christian	Urban	Adult	Other	Yes	No	No	No	No	Yes	No	No	No	No	Bi-weekly	Same	Yes		Yes	Yes	Ondo	0	0	1	Maintained or increased utilization	Weekly/Bi-weekly
4828-1	AKINBINU_BABATUNDE	44120	Akure South	2020-10-16 11:18:03	Babatunde Akinbinu	Sosanya Olusaanu	This facility	Quality Health Promotion, Good Healthcare Service Delivery by the HCWs		Yes	Complete	Adult	Christian	Rural	Adult	Other	Yes	Yes	Yes	Yes	Yes	Yes	Yes	Yes	Yes	Yes	Monthly	Same	Yes		Yes	Yes	Ondo	0	0	1	Maintained or increased utilization	Monthly/Bi-monthly
4828-2	AKINBINU_BABATUNDE	44120	Akure South	2020-10-16 11:09:19	Babatunde Akinbinj	Sosanya Olusaanu	This facility	Good service delivery, Courteous staff		Yes	Complete	Adult	Christian	Rural	Adult	Other	Yes	No	No	No	Yes	Yes	No	No	No	Yes	Monthly	Same	Yes		Yes	Yes	Ondo	0	0	1	Maintained or increased utilization	Monthly/Bi-monthly
4828-3	AKINBINU_BABATUNDE	44120	Akure South	2020-10-16 11:12:54	Babatunde Akinbinu	Sosanya Olusaanu	This facility	Good service delivery. Polite staff		Yes	Complete	Adult	Christian	Rural	Adult	Business	Yes	No	Yes	Yes	Yes	Yes	No	Yes	Yes	Yes	Monthly	Same	Yes		Yes	Yes	Ondo	0	0	1	Maintained or increased utilization	Monthly/Bi-monthly
4828-4	AKINBINU_BABATUNDE	44120	Akure South	2020-10-16 11:21:18	Babatunde Akinbinu	Sosanya Olusaanu	This facility	Good Antenatal Care Services, Pleasant staff		Yes	Complete	Adult	Christian	Rural	Adult	Farmer or trader	Yes	Yes	Yes	Yes	Yes	Yes	Yes	Yes	Yes	Yes	Monthly	Higher	Yes	No	Yes	Yes	Ondo	0	0	1	Maintained or increased utilization	Monthly/Bi-monthly
4828-5	AKINBINU_BABATUNDE	44124	Akure South	2020-10-20 10:02:28	Babatunde Akinbinu	Sosanya Olusaanu	This facility	ANC, OPD		Yes	Complete	Adult	Christian	Rural	Adult	Other	Yes	No	No	No	Yes	Yes	No	No	No	Yes	Weekly	Same	Yes		Yes	Yes	Ondo	0	0	1	Maintained or increased utilization	Weekly/Bi-weekly
4828-6	AKINBINU_BABATUNDE	44124	Akure South	2020-10-20 10:07:29	Babatunde Akinbinu	Sosanya Olusaanu	This facility	ANC		Yes	Complete	Adult	Christian	Rural	Adult	Other	Yes	No	No	No	No	Yes	No	No	No	No	Monthly	Same	Yes		Yes	Yes	Ondo	0	0	1	Maintained or increased utilization	Monthly/Bi-monthly
4828-7	AKINBINU_BABATUNDE	44124	Akure South	2020-10-20 10:11:34	Babatunde Akinbinu	Sosanya Olusaanu	This facility	ANC, Immunisation, OPD		Yes	Complete	Adult	Christian	Rural	Adult	Business	Yes	No	No	Yes	Yes	Yes	No	No	Yes	Yes	Monthly	Same	No		Yes	Yes	Ondo	0	0	1	Maintained or increased utilization	Monthly/Bi-monthly
4828-8		44123	Bosso	2020-10-19 09:30:58	Blessing Umbugadu	Blessing Umbugadu	This facility	The district head always inform us of the availability of the services and workers. Some times the Health workers do visit us at home to inform us that they are available and ask us help inform others.		Yes	Complete	Adult	Muslim	Rural	Adult	Unemployed/House wife	Yes	Yes	No	Yes	Yes	Yes	Yes	No	Yes	Yes	Weekly	Reduced	Yes	Yes	Yes	Yes	Niger	0	1	0	Reduced or stopped utilization	Weekly/Bi-weekly
4828-9		44123	Bosso	2020-10-19 09:44:27	Blessing Umbugadu	Blessing Umbugadu	This facility	The Health worker came to my house and told me. My husband also told me the night before she visited that he passed and saw the Clinic open.		Yes	Complete	Adult	Muslim	Rural	Adult	Farmer or trader	Yes	Yes	No	Yes	Yes	Yes	Yes	No	Yes	Yes	Weekly	Did not come during pandemic	Yes		Yes	Yes	Niger	0	1	0	Reduced or stopped utilization	Weekly/Bi-weekly
4828-10	AKINBINU_BABATUNDE	44124	Akure South	2020-10-20 11:16:03	Babatunde Akinbinu	Sosanya Olusaanu	This facility	ANC, OPD		Yes	Complete	Adult	Christian	Rural	Adult	Other	Yes	No	No	No	Yes	Yes	No	No	No	Yes	Weekly	Same	Yes		Yes	Yes	Ondo	0	0	1	Maintained or increased utilization	Weekly/Bi-weekly
4828-11	AKINBINU_BABATUNDE	44124	Akure South	2020-10-20 11:07:58	Babatunde Akinbinu	Sosanya Olusaanu	This facility	OPD, ANC		Yes	Complete	Adult	Christian	Rural	Adult	Business	Yes	No	No	No	Yes	Yes	No	No	No	Yes	Weekly	Same	Yes		Yes	Yes	Ondo	0	0	1	Maintained or increased utilization	Weekly/Bi-weekly
4828-12	AKINBINU_BABATUNDE	44124	Akure South	2020-10-20 11:11:06	Babatunde Akinbinu	Sosanya Olusaanu	Any other health facility	ANC, OPD		Yes	Complete	Adult	Christian	Rural	Adult	Unemployed/House wife	Yes	No	No	No	Yes	Yes	No	No	No	Yes	Weekly	Same	Yes		Yes	Yes	Ondo	0	0	1	Maintained or increased utilization	Weekly/Bi-weekly
4828-13		44124	Bosso	2020-10-20 10:08:38	Joshua Jogdasec Jordan	Joshua Jogdasec Jordan	This facility	*I was given drugs *Checking of BP *General test		Yes	Complete	Adult	Christian	Rural	Adult	Unemployed/House wife	Yes	No	Yes	Yes	Yes	Yes	No	Yes	Yes	Yes	Monthly	Same	Yes		Yes	Yes	Niger	0	1	0	Maintained or increased utilization	Monthly/Bi-monthly
4828-14		44124	Bosso	2020-10-20 10:20:37	Joshua Jogdasec Jordan	Joshua Jogdasec Jordan	This facility	1. They provide me with drugs 2. Free malaria drugs		Yes	Complete	Adult	Muslim	Rural	Adult	Farmer or trader	No	No	Yes	Yes	Yes	No	No	Yes	Yes	Yes	Monthly	Same	Yes		Yes	Yes	Niger	0	1	0	Maintained or increased utilization	Monthly/Bi-monthly
4828-15	AKINBINU_BABATUNDE	44130	Akure South	2020-10-26 11:21:26	Babatunde Akinbinu	Sosanya Olusaanu	This facility	Courteous Health Care Workers, Good Services by staff.		Yes	Complete	Adult	Christian	Urban	Adult	Business	Yes	No	Yes	No	Yes	Yes	No	Yes	No	Yes	Monthly	Same	No		Yes	Yes	Ondo	0	0	1	Maintained or increased utilization	Monthly/Bi-monthly
4828-16	AKINBINU_BABATUNDE	44130	Akure South	2020-10-26 11:26:20	Babatunde Akinbinu	Sosanya Olusaanu	This facility	Good Healthcare Delivery, Good Facilities		Yes	Complete	Adult	Christian	Urban	Adult	Farmer or trader	Yes	No	No	No	Yes	Yes	No	No	No	Yes	Monthly	Same	No		Yes	Yes	Ondo	0	0	1	Maintained or increased utilization	Monthly/Bi-monthly
4828-17	AKINBINU_BABATUNDE	44130	Akure South	2020-10-26 11:32:35	Babatunde Akinbinu	Sosanya Olusaanu	This facility	She works as a Nurse in this facility.		Yes	Complete	Adult	Christian	Urban	Adult	Health-related field	Yes	No	No	No	Yes	Yes	No	No	No	Yes	Weekly	Same	Yes		Yes	Yes	Ondo	0	0	1	Maintained or increased utilization	Weekly/Bi-weekly
4828-18	AKINBINU_BABATUNDE	44131	Akure South		Babatunde Akinbinu	Sosaanu Olusanya	This facility	Good Services. Nice staff Cheaper cost Proximity to residence		Yes	Complete	Adult	Christian	Urban	Adult	Farmer or trader	Yes	No	No	No	Yes	Yes	No	No	No	Yes	Monthly	Same	Yes		Yes	Yes	Ondo	0	0	1	Maintained or increased utilization	Monthly/Bi-monthly
4828-19	AKINBINU_BABATUNDE	44131	Akure South	2020-10-27 09:25:29	Babatunde Akinbinu	Sosanya Olusaanu	Any other health facility	Caring Staff, Quick response time		Yes	Complete	Adult	Christian	Urban	Adult	Unemployed/House wife	Yes	No	No	No	Yes	Yes	No	No	No	Yes	Bi-weekly	Same	Yes		Yes	Yes	Ondo	0	0	1	Maintained or increased utilization	Weekly/Bi-weekly
4828-20	AKINBINU_BABATUNDE	44131	Akure South	2020-10-27 09:32:14	Babatunde Akinbinu	Sosanya Olusaanu	This facility	Courteous staff Good reception		Yes	Complete	Adult	Muslim	Urban	Adult	Farmer or trader	Yes	No	Yes	No	Yes	Yes	No	Yes	No	Yes	Bi-weekly	Same	Yes		Yes	Yes	Ondo	0	0	1	Maintained or increased utilization	Weekly/Bi-weekly
4829-1	Okonkwo_Thaddeus	44124	Ohuakwu	2020-10-20 11:45:29	Okonkwo Thaddeus Mbonu	Okonkwo Thaddeus Mbonu	This facility	Proximity Friendly attitude of health workers		No	Complete	Adult	Christian	Rural	Adult	Other	Yes	No	No	Yes	Yes	Yes	No	No	Yes	Yes	Monthly	Same	Yes		Yes	No	Ebonyi	1	0	0	Maintained or increased utilization	Monthly/Bi-monthly
4829-2	Okonkwo_Thaddeus	44124	Ohuakwu	2020-10-20 11:56:23	Okonkwo Thaddeus Mbonu	Okonkwo Thaddeus Mbonu	This facility	Closeness. Availability of drugs. Attitude of the health workers.		No	Complete	Adolescent	Christian	Rural	Adolescent primi-gravida	Other	Yes	No	No	No	Yes	Yes	No	No	Yes	No	Monthly	Same	Yes		Yes	No	Ebonyi	1	0	0	Maintained or increased utilization	Monthly/Bi-monthly
4829-3	Okonkwo_Thaddeus	44124	Ohuakwu	2020-10-20 12:32:50	Okonkwo Thaddeus Mbonu	Okonkwo Thaddeus Mbonu	This facility	Friendly attitude of health workers		No	Complete	Adult	Christian	Urban	Adult	Unemployed/House wife	Yes	No	No	No	No	Yes	No	No	No	No	Weekly	Same	Yes		Yes	No	Ebonyi	1	0	0	Maintained or increased utilization	Weekly/Bi-weekly
4829-4	Okonkwo_Thaddeus	44125	Ohuakwu	2020-10-21 10:54:38	Okonkwo Thaddeus Mbonu	Okonkwo Thaddeus Mbonu	This facility	It's closeness		No	Complete	Adult	Christian	Rural	Adult	Other	Yes	No	No	Yes	No	Yes	No	No	No	No	Weekly	Same	Yes		Yes	No	Ebonyi	1	0	0	Maintained or increased utilization	Weekly/Bi-weekly
4829-5	Okonkwo_Thaddeus	44125	Ohuakwu	2020-10-21 11:23:30	Okonkwo Thaddeus Mbonu	Okonkwo Thaddeus Mbonu	This facility	Friendly attitude of the health workers. Proximity.		Yes	Complete	Adult	Christian	Urban	Adult	Business	Yes	No	No	Yes	Yes	Yes	No	No	Yes	Yes	Weekly	Same	Yes		Yes	Yes	Ebonyi	1	0	0	Maintained or increased utilization	Weekly/Bi-weekly
4829-6	Okonkwo_Thaddeus	44125	Ohuakwu	2020-10-21 11:45:34	Okonkwo Thaddeus Mbonu	Okonkwo Thaddeus Mbonu	This facility	I am well taken care of by the health workers here.		Yes	Complete	Adult	Christian	Urban	Adult	Business	Yes	No	No	Yes	Yes	Yes	No	No	Yes	No	Weekly	Same	Yes		Yes	Yes	Ebonyi	1	0	0	Maintained or increased utilization	Weekly/Bi-weekly
4829-7	Okonkwo_Thaddeus	44127	Ohuakwu	2020-10-23 14:02:27	Okonkwo Thaddeus Mbonu	Okonkwo Thaddeus Mbonu	This facility	Their health talk. Good care by the health workers		Yes	Complete	Adult	Christian	Urban	Adult	Business	Yes	No	No	Yes	Yes	Yes	No	No	Yes	Yes	Weekly	Same	Yes		Yes	Yes	Ebonyi	1	0	0	Maintained or increased utilization	Weekly/Bi-weekly
4829-9	Okonkwo_Thaddeus	44127	Ohuakwu	2020-10-23 14:18:11	Okonkwo Thaddeus Mbonu	Okonkwo Thaddeus Mbonu	Any other health facility	Friendly care attitude of the health workers		No	Complete	Adult	Christian	Urban	Adult	Business	Yes	No	No	No	Yes	Yes	No	No	No	No	Monthly	Reduced	Yes	Yes	Yes	No	Ebonyi	1	0	0	Reduced or stopped utilization	Monthly/Bi-monthly
4829-10	Okonkwo_Thaddeus	44128	Ohuakwu	2020-10-24 10:38:44	Okonkwo Thaddeus Mbonu	Okonkwo Thaddeus Mbonu	This facility		Lack of laboratory services	Yes	Complete	Adult	Christian	Rural	Adult	Unemployed/House wife	Yes	No	No	Yes	Yes	Yes	No	No	No	No	Bi-weekly	Same	Yes		No	Yes	Ebonyi	1	0	0	Maintained or increased utilization	Weekly/Bi-weekly
4829-11	Okonkwo_Thaddeus	44128	Ohuakwu	2020-10-24 10:48:46	Okonkwo Thaddeus Mbonu	Okonkwo Thaddeus Mbonu	This facility	Kindness from the health workers. Availability of drugs		Yes	Complete	Adult	Christian	Rural	Adult	Business	Yes	No	No	Yes	Yes	Yes	No	No	No	Yes	Bi-weekly	Same	Yes		Yes	Yes	Ebonyi	1	0	0	Maintained or increased utilization	Weekly/Bi-weekly
4829-12	Okonkwo_Thaddeus	44128	Ohuakwu	2020-10-24 11:07:27	Okonkwo Thaddeus Mbonu	Okonkwo Thaddeus Mbonu	This facility	Proximity. Availability of the health workers.		Yes	Complete	Adult	Christian	Rural	Adult	Business	Yes	No	No	No	Yes	No	No	No	No	Yes	Bi-weekly	Did not come during pandemic	Yes		Yes	Yes	Ebonyi	1	0	0	Reduced or stopped utilization	Weekly/Bi-weekly
4829-13	Okonkwo_Thaddeus	44130	Ohuakwu	2020-10-26 11:52:58	Okonkwo Thaddeus Mbonu	Okonkwo Thaddeus Mbonu	This facility	Hard working spirit of the health workers		Yes	Complete	Adult	Christian	Urban	Adult	Other	Yes	No	No	No	No	Yes	No	No	No	Yes	Monthly	Same	Yes		Yes	Yes	Ebonyi	1	0	0	Maintained or increased utilization	Monthly/Bi-monthly
4829-14	Okonkwo_Thaddeus	44130	Ohuakwu	2020-10-26 12:01:45	Okonkwo Thaddeus Mbonu	Okonkwo Thaddeus Mbonu	This facility		I am ok and there is no need	Yes	Complete	Adult	Christian	Urban	Adult	Farmer or trader	Yes	No	No	Yes	Yes	No	No	No	No	Yes	Monthly	Did not come during pandemic	Yes		No	Yes	Ebonyi	1	0	0	Reduced or stopped utilization	Monthly/Bi-monthly
4829-15	Okonkwo_Thaddeus	44130	Ohuakwu	2020-10-26 12:14:37	Okonkwo Thaddeus Mbonu	Okonkwo Thaddeus Mbonu	This facility	Closeness. Availability of health workers		Yes	Complete	Adolescent	Christian	Urban	Adolescent primi-gravida	Unemployed/House wife	Yes	No	No	No	Yes	No	No	No	No	Yes	Monthly	Did not come during pandemic	Yes		Yes	Yes	Ebonyi	1	0	0	Reduced or stopped utilization	Monthly/Bi-monthly
4830-1	Umezulike_Clementina	44124	Ohuakwu	2020-10-20 17:56:24	Umezulike Clementina	Umezulikw Clementina	This facility	Fear of not knowing how my unborn child is doing so I do come so that they can check me. Staying away from health personnel is not good for me and my baby. To be health educated on how to stay in good health in this my pregnancy.		Yes	Complete	Adult	Christian	Urban	Adolescent multi-gravida	Health-related field	Yes	Yes	No	Yes	Yes	Yes	No	Yes	Yes	No	Bi-monthly	Same	Yes		Yes	Yes	Ebonyi	1	0	0	Maintained or increased utilization	Monthly/Bi-monthly
4830-2	Umezulike_Clementina	44124	Ohuakwu	2020-10-20 18:08:32	Umezulike Clementina	Umezulike Clementina	This facility	For the well being of my baby. The health workers here treat me with care.		Yes	Complete	Adult	Christian	Urban	Adult	Other	Yes	Yes	No	Yes	No	Yes	No	No	Yes	Yes	Monthly	Higher	Yes	Yes	Yes	Yes	Ebonyi	1	0	0	Maintained or increased utilization	Monthly/Bi-monthly
4830-3	Umezulike_Clementina	44124	Ohuakwu	2020-10-20 18:16:58	Umezulike Clementina	Umezulike Clementina	This facility	That health workers will take good care of me and my baby . We were told at the church that the hospital is still open to attend to us. My mother also encouraged me to continue coming despite the lock down.		Yes	Complete	Adult	Christian	Urban	Adolescent multi-gravida		Yes	Yes	No	Yes	Yes	Yes	No	No	Yes	Yes	Weekly	Reduced	Yes	Yes	Yes	Yes	Ebonyi	1	0	0	Reduced or stopped utilization	Weekly/Bi-weekly
4830-4	Umezulike_Clementina	44125	Ohuakwu	2020-10-21 10:55:11	Umezulike Clementina	Umezulike Clementina	This facility	What helped me is because any time I come here they quickly check me .		No	Complete	Adult	Christian	Rural	Adult	Other	Yes	No	No	Yes	Yes	Yes	No	No	Yes	Yes	Monthly	Same	Yes		Yes	No	Ebonyi	1	0	0	Maintained or increased utilization	Monthly/Bi-monthly
4830-5	Umezulike_Clementina	44125	Ohuakwu	2020-10-21 11:26:16	Umezulike Clementina	Umezulike Clementina	This facility	So that I can be receiving routin drugs. So that they can check me and my baby.		Yes	Complete	Adult	Christian	Rural	Adult	Farmer or trader	Yes	No	No	Yes	Yes	Yes	No	No	Yes	Yes	Weekly	Reduced	Yes	Yes	Yes	Yes	Ebonyi	1	0	0	Reduced or stopped utilization	Weekly/Bi-weekly
4830-6	Umezulike_Clementina	44125	Ohuakwu	2020-10-21 11:32:44	Umezulike Clementina	Umezulike Clementina	This facility	I came so that they will check my BP and how my baby is doing.		Yes	Complete	Adult	Christian	Rural	Adult	Farmer or trader	Yes	No	No	No	Yes	Yes	No	No	No	Yes	Weekly	Same	Yes		Yes	Yes	Ebonyi	1	0	0	Maintained or increased utilization	Weekly/Bi-weekly
4830-7	Umezulike_Clementina	44127	Ohuakwu	2020-10-23 18:42:42	UMEZULIKE CLEMENTINA	UMEZULIKE CLEMENTINA	This facility	I have confidence in the Health workers here. Because of the Health education they do teach her		Yes	Complete	Adult	Christian	Rural	Adult	Farmer or trader	Yes	No	No	No	Yes	Yes	Yes	No	Yes	Yes	Bi-weekly	Same	Yes		Yes	Yes	Ebonyi	1	0	0	Maintained or increased utilization	Weekly/Bi-weekly
4830-8	Umezulike_Clementina	44128	Ohuakwu	2020-10-24 16:03:38	UMEZULIKE Clementina	UMEZULIKE Clementina	This facility	My mother encouraged me to come that they will look after me. So that I will receive my routine drugs		Yes	Complete	Adolescent	Christian	Rural	Adolescent primi-gravida	Other	Yes	No	No	No	Yes	Yes	No	No	No	Yes	Monthly	Did not come during pandemic	Yes		Yes	Yes	Ebonyi	1	0	0	Reduced or stopped utilization	Monthly/Bi-monthly
4830-9	Umezulike_Clementina	44128	Ohuakwu	2020-10-24 16:06:58	UMEZULIKE Clementina	UMEZULIKE Clementina	This facility	I have confidence in the health personnel here that they will treat me with respect and teach me all I need to know about this pregnancy		Yes	Complete	Adult	Christian	Rural	Adult	Farmer or trader	Yes	No	No	Yes	Yes	Yes	No	No	No	Yes	Weekly	Same	Yes		Yes	Yes	Ebonyi	1	0	0	Maintained or increased utilization	Weekly/Bi-weekly
4830-13	Umezulike_Clementina	44130	Ohuakwu	2020-10-26 18:06:53	UMEZULIKE Clementina	UMEZULIKE	This facility	I feel coming to the Facility will make me to be safer. My mother insists I come to the hospital . They said taking the drugs they give here will keep me and my baby in good health		Yes	Complete	Adolescent	Christian	Rural	Adolescent primi-gravida	Other	Yes	No	No	No	Yes	Yes	No	No	No	Yes	Monthly	Same	Yes		Yes	Yes	Ebonyi	1	0	0	Maintained or increased utilization	Monthly/Bi-monthly
4830-14	Umezulike_Clementina	44130	Ohuakwu	2020-10-26 18:11:06	UMEZULIKE Clementina	UMEZULIKE Clementina	This facility	My husband insisted I come so that I can receive Health education. And to receive my routine drugs		Yes	Complete	Adult	Christian	Rural	Adult	Farmer or trader	Yes	No	No	Yes	Yes	Yes	No	No	Yes	Yes	Weekly	Higher	Yes	Yes	Yes	Yes	Ebonyi	1	0	0	Maintained or increased utilization	Weekly/Bi-weekly
4830-15	Umezulike_Clementina	44130	Ohuakwu	2020-10-26 18:15:03	UMEZULIKE Clementina	UMEZULIKE Clementina	This facility	To receive malaria drug and my routine drugs.		Yes	Complete	Adolescent	Christian	Rural	Adolescent multi-gravida	Business	Yes	No	No	Yes	Yes	Yes	No	No	Yes	Yes	Monthly	Same	Yes		Yes	Yes	Ebonyi	1	0	0	Maintained or increased utilization	Monthly/Bi-monthly
4831-1	OKOYE_GIFT	44124	Ohuakwu	2020-10-20 10:50:19	Okoye Gift	Okoye Gift	This facility	What helped me to seek healthcare is that am aware that there is Corona virus here.		No	Complete	Adult	Christian	Urban	Adult	Other	Yes	No	No	No	No	Yes	No	No	No	No	Monthly	Did not come during pandemic	Yes		Yes	No	Ebonyi	1	0	0	Reduced or stopped utilization	Monthly/Bi-monthly
4831-3	OKOYE_GIFT	44124	Ohuakwu	2020-10-20 11:08:09	Okoye Gift	Okoye Gift	This facility	I like there service.		Yes	Complete	Adult	Christian	Urban	Adult	Other	Yes	No	No	No	Yes	Yes	No	No	No	No	Monthly	Same	Yes		Yes	Yes	Ebonyi	1	0	0	Maintained or increased utilization	Monthly/Bi-monthly
4831-4	OKOYE_GIFT	44128	Ohuakwu	2020-10-24 15:44:35	Okoye Gift	Okoye Gift	This facility	When I come here they take good care of me.		No	Complete	Adult	Christian	Urban	Adult	Business	Yes	No	No	Yes	Yes	Yes	No	No	No	Yes	Monthly	Same	Yes		Yes	No	Ebonyi	1	0	0	Maintained or increased utilization	Monthly/Bi-monthly
4831-5	OKOYE_GIFT	44128	Ohuakwu	2020-10-24 15:45:32	Okoye Gift	Okoye Gift	This facility	This Corona virus is not even our concern.Is for those eating Nigeria money.I am only here for antenatal.		No	Complete	Adult	Christian	Urban	Adult	Other	Yes	No	No	No	Yes	Yes	No	No	No	No	Monthly	Same	Yes		Yes	No	Ebonyi	1	0	0	Maintained or increased utilization	Monthly/Bi-monthly
4831-6	OKOYE_GIFT	44128	Ohuakwu	2020-10-24 15:46:20	Okoye Gift	OKOYE GIFT	This facility	1.Because I was not feeling fine ,I needed medical attention.		No	Complete	Adult	Christian	Rural	Adult	Unemployed/House wife	Yes	No	No	No	No	Yes	No	No	No	No	Monthly	Same	Yes		Yes	No	Ebonyi	1	0	0	Maintained or increased utilization	Monthly/Bi-monthly
4831-7	OKOYE_GIFT	44125	Ohuakwu	2020-10-21 10:00:12	OKOYE Gift	OKOYE Gift	Any other health facility		I.Nothing,I usually prefer self prescription.	No	Complete	Adult	Christian	Urban	Adult	Other	No	No	No	No	Yes	No	No	No	No	Yes	Monthly	Reduced	Yes	No	No	No	Ebonyi	1	0	0	Reduced or stopped utilization	Monthly/Bi-monthly
4831-8	OKOYE_GIFT	44125	Ohuakwu	2020-10-21 10:49:31	OKOYE Gift	OKOYE Gift	This facility	Is because I know I cannot be infected by Corona virus		Yes	Complete	Adult	Christian	Urban	Adult	Business	Yes	No	No	No	No	Yes	No	No	No	Yes	Monthly	Reduced	Yes	No	Yes	Yes	Ebonyi	1	0	0	Reduced or stopped utilization	Monthly/Bi-monthly
4831-9	OKOYE_GIFT	44125	Ohuakwu	2020-10-21 11:56:07	OKOYE Gift	OKOYE Gift	This facility	I am a health worker also so I use the precautionary measures.		Yes	Complete	Adult	Christian	Urban	Adult	Business	Yes	No	No	No	No	Yes	No	No	No	No	Bi-weekly	Reduced	Yes	No	Yes	Yes	Ebonyi	1	0	0	Reduced or stopped utilization	Weekly/Bi-weekly
4831-10	OKOYE_GIFT	44131	Ohuakwu	2020-10-27 11:23:21	OKOYE Gift	OKOYE Gift	This facility		Fear of the health workers saying that I have the virus.	No	Complete	Adult	Christian	Urban	Adult	Unemployed/House wife	Yes	No	No	No	No	Yes	No	No	No	No	Weekly	Same	Yes		No	No	Ebonyi	1	0	0	Maintained or increased utilization	Weekly/Bi-weekly
4831-12	OKOYE_GIFT	44131	Ohuakwu	2020-10-27 11:24:51	OKOYE Gift	OKOYE Gift	This facility		I didn't not come because I was well.	Yes	Complete	Adult	Christian	Urban	Adult	Business	Yes	No	No	Yes	Yes	Yes	No	No	No	No	Bi-weekly	Same	Yes		No	Yes	Ebonyi	1	0	0	Maintained or increased utilization	Weekly/Bi-weekly
4831-14	OKOYE_GIFT	44130	Ohuakwu	2020-10-26 12:02:03	OKOYE GIFT	OKOYE GIFT	This facility	I know that prevention is better than cure. When I come,they will definitely treat me even if am sick.		No	Complete	Adult	Christian	Urban	Adult	Business	Yes	No	No	Yes	Yes	Yes	No	No	No	No	Monthly	Same	Yes		Yes	No	Ebonyi	1	0	0	Maintained or increased utilization	Monthly/Bi-monthly
4833-2	Egeonu_Jacinta	44124	Ohuakwu	2020-10-20 10:52:39	Egeonu Jacinta	Egeonu Jacinta	This facility		I was not pregnant during the pandemic	Yes	Incomplete	Adult	Christian	Urban	Adult	Other	Yes	No	No	No	No	No	No	No	No	Yes	Bi-monthly	Reduced	Yes	Yes	No	Yes	Ebonyi	1	0	0	Reduced or stopped utilization	Monthly/Bi-monthly
4833-3	Egeonu_Jacinta	44124	Ohuakwu	2020-10-20 11:00:46	Egeonu Jacinta	Egeonu Jacinta	This facility	The drugs I received from the facility was of help to me that is why I was coming.		Yes	Incomplete	Adult	Christian	Urban	Adult	Farmer or trader	Yes	No	No	Yes	No	Yes	No	No	No	No	Monthly	Did not come during pandemic	Yes		Yes	Yes	Ebonyi	1	0	0	Reduced or stopped utilization	Monthly/Bi-monthly
4833-4	Egeonu_Jacinta	44124	Ohuakwu	2020-10-20 11:09:12	Egeonu Jacinta	Egeonu Jacinta	This facility	When I visit they give me drugs and the palpate me as well when I am sick they care for me too		Yes	Incomplete	Adult	Christian	Urban	Adult	Farmer or trader	Yes	No	No	Yes	Yes	Yes	No	No	No	No	Bi-weekly	Same	Yes		Yes	Yes	Ebonyi	1	0	0	Maintained or increased utilization	Weekly/Bi-weekly
4833-5	Egeonu_Jacinta	44124	Ohuakwu	2020-10-20 15:58:47	Egeonu Jacinta Odochi	Egeonu Jacinta Odochi	This facility	Health workers are always available in the facility	Because of fear Corona virus.	Yes	Complete	Adult	Christian	Urban	Adult	Farmer or trader	Yes	No	No	No	Yes	Yes	No	No	No	Yes	Monthly	Same	Yes		Yes	Yes	Ebonyi	1	0	0	Maintained or increased utilization	Monthly/Bi-monthly
4833-6	Egeonu_Jacinta	44124	Ohuakwu	2020-10-20 16:04:23	Egeonu Jacinta Odochi	Egeonu Jacinta Odochi	This facility	The attitude of health workers is accommodating	Fear of contracting the virus Restriction of movement. No money	Yes	Complete	Adolescent	Christian	Urban	Adolescent multi-gravida	Unemployed/House wife	Yes	No	No	Yes	Yes	Yes	No	No	No	Yes	Bi-weekly	Reduced	Yes	Yes	Yes	Yes	Ebonyi	1	0	0	Reduced or stopped utilization	Weekly/Bi-weekly
4833-7	Egeonu_Jacinta	44124	Ohuakwu	2020-10-20 16:08:01	Egeonu Jacinta Odochi	Egeonu Jacinta Odochi	This facility	Attitude of the health workers	Lack of money Restriction of movement To improve health seeking behaviour there have to be IPC materials in the health facility.	Yes	Complete	Adult	Christian	Urban	Adult	Farmer or trader	Yes	No	No	Yes	Yes	Yes	No	No	No	Yes	Monthly	Same	Yes		Yes	Yes	Ebonyi	1	0	0	Maintained or increased utilization	Monthly/Bi-monthly
4833-8		44125	Ohuakwu	2020-10-21 09:59:57	Egeonu Jacinta Odochl	Egeonu Jacinta Odochi	This facility	The Healthcare providers here are always willing to attend to me when ever I visit the facility		Yes	Complete	Adolescent	Christian	Rural	Adolescent multi-gravida	Farmer or trader	Yes	No	No	Yes	Yes	Yes	No	No	No	Yes	Monthly	Did not come during pandemic	Yes		Yes	Yes	Ebonyi	1	0	0	Reduced or stopped utilization	Monthly/Bi-monthly
4833-9		44125	Ohuakwu	2020-10-21 11:08:40	Egeonu Jacinta Odochi	Egeonu Jacinta Odochi l	This facility		I was scared of contacting disease	Yes	Complete	Adult	Christian	Rural	Adult	Farmer or trader	Yes	No	No	No	Yes	Yes	No	No	No	Yes	Monthly	Same	Yes		No	Yes	Ebonyi	1	0	0	Maintained or increased utilization	Monthly/Bi-monthly
4833-11		44127	Ohuakwu	2020-10-23 13:12:02	Egeonu Jacinta Odochi	Egeonu Jacinta Odochi	This facility	Healthcare workers are always on ground to attend to me any time I come		Yes	Complete	Adult	Christian	Rural	Adult	Farmer or trader	Yes	No	No	No	Yes	Yes	No	No	No	Yes	Monthly	Same	No		Yes	Yes	Ebonyi	1	0	0	Maintained or increased utilization	Monthly/Bi-monthly
4833-12		44127	Ohuakwu	2020-10-23 13:14:08	Egeonu Jacinta Odochi	Egeonu Jacinta Odochi	This facility	My house close to the health center and the workers are also very caring towards me that is why I like coming here for treatments and antenatal		Yes	Complete	Adult	Christian	Rural	Adult	Farmer or trader	Yes	No	No	No	Yes	Yes	No	No	No	Yes	Weekly	Did not come during pandemic	Yes		Yes	Yes	Ebonyi	1	0	0	Reduced or stopped utilization	Weekly/Bi-weekly
4833-13		44127	Ohuakwu		Egeonu Jacinta Odochi	Egeonu Jacinta Odochi	This facility	The services are cheap and caregivers are always in the facility to render their services		Yes	Complete	Adult	Christian	Rural	Adult	Farmer or trader	Yes	No	No	No	Yes	Yes	No	No	No	Yes	Monthly	Reduced	Yes	Yes	Yes	Yes	Ebonyi	1	0	0	Reduced or stopped utilization	Monthly/Bi-monthly
4833-14		44128	Ohuakwu	2020-10-24 10:31:17	Egeonu Jacinta Odochi	Egeonu Jacinta Odochi	This facility		Because I was not having any need to come to the hospital	Yes	Complete	Adult	Christian	Rural	Adult	Unemployed/House wife	Yes	No	No	Yes	Yes	Yes	No	No	No	Yes	Bi-weekly	Did not come during pandemic	Yes		No	Yes	Ebonyi	1	0	0	Reduced or stopped utilization	Weekly/Bi-weekly
4833-15		44128	Ohuakwu	2020-10-24 10:36:47	Egeonu Jacinta Odochi	Egeonu Jacinta Odochi	This facility	The health workers are always on duty		Yes	Complete	Adult	Christian	Rural	Adolescent primi-gravida	Farmer or trader	Yes	No	No	No	Yes	Yes	No	No	No	Yes	Monthly	Same	Yes		Yes	Yes	Ebonyi	1	0	0	Maintained or increased utilization	Monthly/Bi-monthly
4833-16		44128	Ohuakwu	2020-10-24 10:48:11	Egeonu Jacinta Odochi	Egeonu Jacinta Odochi	This facility	The health workers were available in the facility.		Yes	Complete	Adolescent	Christian	Rural	Adolescent multi-gravida	Unemployed/House wife	Yes	No	No	Yes	Yes	Yes	No	No	No	Yes	Monthly	Reduced	Yes	Yes	Yes	Yes	Ebonyi	1	0	0	Reduced or stopped utilization	Monthly/Bi-monthly
4833-17		44130	Ohuakwu	2020-10-26 13:32:37	Egeonu Jacinta Odochi	Egeonu Jacinta Odochi	This facility	The health workers are always on their routines duty post		Yes	Complete	Adult	Christian	Rural	Adult	Farmer or trader	Yes	No	No	No	Yes	Yes	No	No	No	No	Bi-weekly	Same	Yes		Yes	Yes	Ebonyi	1	0	0	Maintained or increased utilization	Weekly/Bi-weekly
4833-18		44130	Ohuakwu	2020-10-26 13:35:01	Egeonu Jacinta Odochi	Egeonu Jacinta Odochi	This facility	The health workers are always available		Yes	Complete	Adult	Christian	Rural	Adult	Farmer or trader	Yes	No	No	No	Yes	Yes	No	No	No	Yes	Monthly	Same	Yes		Yes	Yes	Ebonyi	1	0	0	Maintained or increased utilization	Monthly/Bi-monthly
4836-2	JULIET_OYIRI	44124	Ohuakwu	2020-10-20 11:31:55	Idam, Juliet Oyiri	Idam, Juliet Oyiri	This facility	I desire to be be healthy, me and my baby		Yes	Complete	Adult	Christian	Rural	Adult	Health-related field	Yes	Yes	No	Yes	No	Yes	No	No	No	No	Bi-weekly	Reduced	No	Yes	Yes	Yes	Ebonyi	1	0	0	Reduced or stopped utilization	Weekly/Bi-weekly
4836-3	JULIET_OYIRI	44124	Ohuakwu	2020-10-20 12:32:04	Idam, Juliet Oyiri	Idam, Juliet Oyiri	This facility	The health centre is closer to my house so during labour, I will reach here on time.		No	Complete	Adult	Christian	Urban	Adult	Unemployed/House wife	Yes	No	No	No	No	Yes	No	No	No	No	Weekly	Same	Yes		Yes	No	Ebonyi	1	0	0	Maintained or increased utilization	Weekly/Bi-weekly
4836-4	JULIET_OYIRI	44125	Ohuakwu	2020-10-21 10:22:12	Idam, Juliet Oyiri	Idam, Juliet Oyiri	This facility	The health workers take care of me very well, so I had to keep my appointment despite the pandemic.		No	Complete	Adult	Christian	Urban	Adult	Other	Yes	No	No	No	No	Yes	No	No	No	No	Weekly	Same	Yes		Yes	No	Ebonyi	1	0	0	Maintained or increased utilization	Weekly/Bi-weekly
4836-5	JULIET_OYIRI	44125	Ohuakwu	2020-10-21 11:21:29	Idam, Juliet Oyiri	Idam, Juliet Oyiri	This facility	The health workers tell me to cover my nose and wash my hands, then I will be protected from the Corona. That is why I came during that pandemic as I know that I am safe		Yes	Complete	Adult	Christian	Urban	Adult	Other	Yes	Yes	Yes	Yes	Yes	Yes	No	Yes	Yes	Yes	Weekly	Same	Yes		Yes	Yes	Ebonyi	1	0	0	Maintained or increased utilization	Weekly/Bi-weekly
4836-6	JULIET_OYIRI	44125	Ohuakwu	2020-10-21 11:46:09	Idam, Juliet Oyiri	Idam, Juliet Oyiri	This facility	1.The good attitude of the health workers and 2. My husband gave me bike money that will cover my transport		Yes	Complete	Adult	Christian	Urban	Adult	Unemployed/House wife	Yes	No	No	No	No	Yes	No	No	No	No	Weekly	Same	Yes		Yes	Yes	Ebonyi	1	0	0	Maintained or increased utilization	Weekly/Bi-weekly
4836-7	JULIET_OYIRI	44128	Ohuakwu	2020-10-24 11:54:54	Idam, Juliet Oyiri	Idam, Juliet Oyiri	Any other health facility	1.They always have effective drugs 2. The health Centre is close to me		Yes	Complete	Adult	Christian	Urban	Adult	Business	Yes	No	No	No	Yes	Yes	No	No	No	Yes	Bi-weekly	Same	Yes		Yes	Yes	Ebonyi	1	0	0	Maintained or increased utilization	Weekly/Bi-weekly
4836-8	JULIET_OYIRI	44128	Ohuakwu	2020-10-24 11:58:08	Idam, Juliet Oyiri	Idam, Juliet Oyiri	This facility	The health workers are always available and do me well when I come.		Yes	Complete	Adult	Christian	Urban	Adult	Unemployed/House wife	Yes	No	Yes	Yes	Yes	Yes	No	Yes	Yes	Yes	Weekly	Same	Yes		Yes	Yes	Ebonyi	1	0	0	Maintained or increased utilization	Weekly/Bi-weekly
4836-9	JULIET_OYIRI	44128	Ohuakwu	2020-10-24 12:52:00	Idam, Juliet Oyiri	Idam, Juliet Oyiri	Any other health facility		I was afraid that time and nothing was wrong with me. I was healthy. My child was sick but I bought drugs from the Chemist shop and he became okay. I could not go to Health Centre because bike money was too much.	Yes	Complete	Adult	Christian	Rural	Adult	Other	Yes	No	Yes	No	No	Yes	No	Yes	No	No	Bi-weekly	Did not come during pandemic	Yes		No	Yes	Ebonyi	1	0	0	Reduced or stopped utilization	Weekly/Bi-weekly
4836-10	JULIET_OYIRI	44130	Ohuakwu	2020-10-26 13:04:37	Idam, Juliet Oyiri	Idam, Juliet Oyiri	This facility	I come to socialise and forget some of my worries because the health workers tell us to dance and sing with other women using our face mask.		Yes	Complete	Adolescent	Christian	Rural	Adolescent multi-gravida	Business	Yes	No	Yes	No	No	Yes	No	Yes	No	No	Weekly	Same	Yes		Yes	Yes	Ebonyi	1	0	0	Maintained or increased utilization	Weekly/Bi-weekly
4836-11	JULIET_OYIRI	44130	Ohuakwu	2020-10-26 13:05:51	Idam, Juliet Oyiri	Idam, Juliet Oyiri	This facility	The health centre is near my home		Yes	Complete	Adolescent	Christian	Rural	Adolescent multi-gravida	Business	Yes	No	No	Yes	Yes	Yes	No	No	Yes	Yes	Monthly	Same	Yes		Yes	Yes	Ebonyi	1	0	0	Maintained or increased utilization	Monthly/Bi-monthly
4836-13	JULIET_OYIRI	44131	Ohuakwu	2020-10-27 12:41:59	Idam, Juliet Oyiri	Idam, Juliet Oyiri	This facility	The health workers are good		Yes	Complete	Adult	Christian	Rural	Adult	Health-related field	Yes	No	No	No	No	Yes	No	No	No	No	Monthly	Same	Yes		Yes	Yes	Ebonyi	1	0	0	Maintained or increased utilization	Monthly/Bi-monthly
4836-14	JULIET_OYIRI	44131	Ohuakwu	2020-10-27 12:42:30	Idam, Juliet Oyiri	Idam, Juliet Oyiri	This facility	I want to be healthy		No	Complete	Adolescent	Christian	Rural	Adolescent primi-gravida	Business	Yes	No	No	No	Yes	Yes	No	No	No	Yes	Bi-weekly	Same	Yes		Yes	No	Ebonyi	1	0	0	Maintained or increased utilization	Weekly/Bi-weekly
4836-15	JULIET_OYIRI	44131	Ohuakwu	2020-10-27 12:43:07	Idam Juliet Oyiri	Idam Juliet Oyiri	Any other health facility	You have to go to hospital when pregnant		Yes	Complete	Adult	Christian	Rural	Adult	Farmer or trader	Yes	Yes	Yes	Yes	Yes	Yes	No	No	No	Yes	Bi-weekly	Same	Yes		Yes	Yes	Ebonyi	1	0	0	Maintained or increased utilization	Weekly/Bi-weekly
4840-1	Emeka_Earnest	44124	Ohuakwu	2020-10-20 11:44:55	Agu Emeka	Agu Emeka	This facility	My husband support , my mother in law, and availability of health worker in this facility		Yes	Complete	Adult	Christian	Urban	Adult	Health-related field	Yes	Yes	No	Yes	No	Yes	No	No	No	No	Bi-weekly	Same	Yes		Yes	Yes	Ebonyi	1	0	0	Maintained or increased utilization	Weekly/Bi-weekly
4840-2	Emeka_Earnest	44124	Ohuakwu	2020-10-20 11:41:25	Agu Emeka	Agu Emeka	This facility	My husband		Yes	Complete	Adult	Christian	Urban	Adult	Unemployed/House wife	Yes	Yes	No	Yes	No	Yes	No	No	No	No	Bi-monthly	Same	Yes		Yes	Yes	Ebonyi	1	0	0	Maintained or increased utilization	Monthly/Bi-monthly
4840-3	Emeka_Earnest	44124	Ohuakwu	2020-10-20 12:32:46	Agu Emeka	Agu Emeka	This facility	The facility here is good for child delivery that was what my aunt told me . My husband and mother in law are always there for me		Yes	Complete	Adult	Christian	Urban	Adult	Unemployed/House wife	Yes	No	No	No	No	Yes	No	No	No	No	Weekly	Same	Yes		Yes	Yes	Ebonyi	1	0	0	Maintained or increased utilization	Weekly/Bi-weekly
4840-4	Emeka_Earnest	44125	Ohuakwu	2020-10-21 10:21:05	Agu Emeka	Agu Emeka	This facility	The health workers here are always available to provide care any time of the day even during the pandemic. They have complete equipments to provide care		Yes	Complete	Adult	Christian	Urban	Adult	Health-related field	Yes	No	No	Yes	No	Yes	No	No	No	Yes	Bi-weekly	Same	Yes		Yes	Yes	Ebonyi	1	0	0	Maintained or increased utilization	Weekly/Bi-weekly
4840-5	Emeka_Earnest	44125	Ohuakwu	2020-10-21 10:54:56	Agu Emeka	Agu Emeka	This facility	My husband encourages me to come ANC They give me good treatment each time I come to ANC hear. They also give me drugs		Yes	Complete	Adolescent	Christian	Urban	Adult	Unemployed/House wife	Yes	No	No	Yes	No	Yes	No	No	No	No	Weekly	Same	Yes		Yes	Yes	Ebonyi	1	0	0	Maintained or increased utilization	Weekly/Bi-weekly
4840-6	Emeka_Earnest	44125	Ohuakwu	2020-10-21 11:22:43	Agu Emeka	Agu Emeka	This facility	I came to ANC here once and I kept coming because I like the place The health care worker here are good		Yes	Complete	Adolescent	Christian	Urban	Adolescent multi-gravida	Farmer or trader	Yes	No	No	Yes	No	Yes	No	No	No	No	Monthly	Same	Yes		Yes	Yes	Ebonyi	1	0	0	Maintained or increased utilization	Monthly/Bi-monthly
4840-7	Emeka_Earnest	44128	Ohuakwu	2020-10-24 11:27:56	Agu Emeka	Agu Emeka	This facility	My husband support Attitude health worker's Am strong to always attend ANC		Yes	Complete	Adult	Christian	Urban	Adult	Business	Yes	No	No	Yes	No	Yes	No	No	No	No	Weekly	Same	Yes		Yes	Yes	Ebonyi	1	0	0	Maintained or increased utilization	Weekly/Bi-weekly
4840-8	Emeka_Earnest	44128	Ohuakwu	2020-10-24 11:49:44	Agu Emeka	Agu Emeka	This facility	The health workers in this facility are very friendly I get good care here each time I book here. Because I had my previous babies here My husband and mother in law also support me		Yes	Complete	Adolescent	Christian	Urban	Adolescent multi-gravida	Farmer or trader	Yes	No	No	Yes	No	Yes	No	No	No	No	Weekly	Same	Yes		Yes	Yes	Ebonyi	1	0	0	Maintained or increased utilization	Weekly/Bi-weekly
4840-9	Emeka_Earnest	44128	Ohuakwu	2020-10-24 12:28:19	Agu Emeka	Agu Emeka	This facility	The health workers here take good care of pregnant women They give me drugs regularly Immunization services are always available		Yes	Complete	Adult	Christian	Urban	Adult	Other	Yes	No	No	Yes	Yes	Yes	No	No	No	Yes	Bi-weekly	Same	Yes		Yes	Yes	Ebonyi	1	0	0	Maintained or increased utilization	Weekly/Bi-weekly
4840-10	Emeka_Earnest	44130	Ohuakwu	2020-10-26 11:58:24	Agu Emeka	Agu Emeka	This facility	What encourages me more is love and care I get from each time I come for ANC They give me drugs as at when due and when available They showed me love , support and care when I had my first baby despite the fact that I lost the baby after 3 days of birth		Yes	Complete	Adult	Christian	Rural	Adult	Other	Yes	No	No	No	Yes	Yes	No	No	No	Yes	Monthly	Same	Yes		Yes	Yes	Ebonyi	1	0	0	Maintained or increased utilization	Monthly/Bi-monthly
4840-11	Emeka_Earnest	44130	Ohuakwu	2020-10-26 12:24:57	Agu Emeka	Agu Emeka	This facility	The health care workers here are good. They give me ANC drugs when I need it They also give me drugs for my children when they are sick Also immunization services are available		Yes	Complete	Adult	Christian	Rural	Adult	Farmer or trader	Yes	Yes	No	Yes	No	Yes	No	No	Yes	Yes	Weekly	Same	Yes		Yes	Yes	Ebonyi	1	0	0	Maintained or increased utilization	Weekly/Bi-weekly
4840-12	Emeka_Earnest	44130	Ohuakwu	2020-10-26 13:00:14	Agu Emeka	Agu Emeka	This facility	The facility is close to me Because of the drugs they give to us each time I come here for ANC They also give me malaria drugs for my children when they are sick My husband and my mother inlaw are very supportive		Yes	Complete	Adolescent	Christian	Rural	Adolescent primi-gravida	Business	Yes	No	No	Yes	Yes	Yes	No	No	Yes	Yes	Bi-weekly	Same	Yes		Yes	Yes	Ebonyi	1	0	0	Maintained or increased utilization	Weekly/Bi-weekly
4840-13	Emeka_Earnest	44131	Ohuakwu	2020-10-27 10:33:59	Agu Emeka	Agu Emeka	This facility	Because of the health education they give to me about Corona virus I always get attention of the health workers each time I visit the facility		Yes	Complete	Adult	Christian	Rural	Adult	Health-related field	Yes	No	No	Yes	Yes	Yes	No	No	Yes	Yes	Monthly	Same	Yes		Yes	Yes	Ebonyi	1	0	0	Maintained or increased utilization	Monthly/Bi-monthly
4840-14	Emeka_Earnest	44131	Ohuakwu	2020-10-27 11:08:26	Agu Emeka	Agu Emeka	This facility	The support I get from my husband The drugs I get each time I come to recieve ANC care.		Yes	Complete	Adolescent	Christian	Rural	Adolescent primi-gravida	Unemployed/House wife	Yes	No	No	No	Yes	Yes	No	No	No	Yes	Weekly	Same	Yes		Yes	Yes	Ebonyi	1	0	0	Maintained or increased utilization	Weekly/Bi-weekly
4840-15	Emeka_Earnest	44131	Ohuakwu	2020-10-27 11:32:52	Agu Emeka	Agu Emeka	This facility	I was not pregnant during the pandemic I was ok and did not feel like coming to the facility then		Yes	Complete	Adult	Christian	Rural	Adult	Farmer or trader	Yes	No	No	Yes	Yes	Yes	No	No	Yes	Yes	Monthly	Did not come during pandemic	Yes		Yes	Yes	Ebonyi	1	0	0	Reduced or stopped utilization	Monthly/Bi-monthly
4840-16		44125	Ohuakwu	2020-10-21 14:23:27	Egwuonwu Chinyere	Egwuonwu Chinyere	This facility	Close proximity to the facility HCW's are always around here every time I come HCW's are competent here		Yes	Complete	Adult	Christian	Urban	Adult	Business	Yes	No	No	Yes	Yes	Yes	No	No	Yes	Yes	Monthly	Same	Yes		Yes	Yes	Ebonyi	1	0	0	Maintained or increased utilization	Monthly/Bi-monthly
4840-17		44124	Bosso	2020-10-19 15:31:55	Musa Ruqqayyah	Musa Ruqqayyah	This facility	Always available		Yes	Complete	Adolescent	Christian	Rural	Adolescent primi-gravida		Yes	No	No	No	No	Yes	No	No	No	No	Monthly	Same	Yes		Yes	Yes	Niger	0	1	0	Maintained or increased utilization	Monthly/Bi-monthly
4840-18		44124	Bosso		Musa Ruqqayyah	Musa Ruqqayyah	This facility	Hospitable staff Kind		Yes	Complete	Adult	Muslim	Rural	Adult	Farmer or trader	Yes	No	No	No	Yes	Yes	No	No	No	Yes	Monthly	Same	Yes		Yes	Yes	Niger	0	1	0	Maintained or increased utilization	Monthly/Bi-monthly
4840-19		44124	Bosso	2020-10-20 11:26:33	Musa Ruqqayyah	Musa Ruqqayyah	This facility		Hospital was closed no staff for fear of covid 19 and no ppe.workers go for home visit only but facility reopened recently	Yes	Complete	Adult	Christian	Rural	Adult	Farmer or trader	Yes	No	No	Yes	Yes	Yes	No	No	Yes	Yes	Monthly	Reduced	Yes	Yes	No	Yes	Niger	0	1	0	Reduced or stopped utilization	Monthly/Bi-monthly
4840-20		44125	Bosso	2020-10-21 14:15:31	Blessing Umbugadu	Blessing Umbugadu	This facility	Am aware that Health workers still go to work even during lockdown but most a times the Health workers do go round to create awareness and tell people they are available at the facility.		Yes	Complete	Adult	Christian	Urban	Adult	Other	Yes	No	No	Yes	Yes	Yes	No	No	No	Yes	Monthly	Same	Yes		Yes	Yes	Niger	0	1	0	Maintained or increased utilization	Monthly/Bi-monthly
4840-21		44125	Bosso	2020-10-21 10:19:20	Blessing Umbugadu	Blessing Umbugadu	This facility	The Health workers		Yes	Complete	Adult	Christian	Rural	Adult	Farmer or trader	Yes	Yes	No	Yes	Yes	Yes	No	No	No	Yes	Monthly	Did not come during pandemic	Yes		Yes	Yes	Niger	0	1	0	Reduced or stopped utilization	Monthly/Bi-monthly
4840-22		44125	Bosso	2020-10-21 10:21:38	Blessing Umbugadu	Blessing Umbugadu	This facility	Health care worker		Yes	Complete	Adult	Muslim	Rural	Adult	Farmer or trader	Yes	No	No	Yes	Yes	Yes	No	No	No	Yes	Monthly	Same	Yes		Yes	Yes	Niger	0	1	0	Maintained or increased utilization	Monthly/Bi-monthly
4840-24		44126	Bosso	2020-10-22 08:58:10	Blessing Umbugadu	Blessing Umbugadu	This facility	The Health workers together with the district head went round to inform us of the availability of the workers at the Clinic during the Pandemic.		Yes	Complete	Adult	Muslim	Rural	Adult	Farmer or trader	Yes	No	No	Yes	Yes	Yes	No	No	Yes	Yes	Monthly	Same	Yes		Yes	Yes	Niger	0	1	0	Maintained or increased utilization	Monthly/Bi-monthly
4840-25		44126	Bosso	2020-10-22 10:25:23	Blessing Umbugadu	Blessing Umbugadu	This facility	My sister told me. The Health worker also visited my house to told me they are available.		Yes	Complete	Adolescent	Muslim	Rural	Adolescent primi-gravida	Unemployed/House wife	Yes	No	No	No	Yes	Yes	No	No	No	Yes	Monthly	Same	Yes		Yes	Yes	Niger	0	1	0	Maintained or increased utilization	Monthly/Bi-monthly
4840-26		44126	Bosso	2020-10-22 13:35:35	Blessing Umbugadu	Blessing Umbugadu	This facility	I was I'll and I went to the hospital and met them. Nothing helped me seek care.		Yes	Complete	Adult	Muslim	Urban	Adult	Unemployed/House wife	Yes	No	No	No	Yes	Yes	No	No	No	Yes	Monthly	Same	Yes		Yes	Yes	Niger	0	1	0	Maintained or increased utilization	Monthly/Bi-monthly
4840-27		44126	Bosso	2020-10-22 10:39:47	Adetoun Chinyere Ayanleye	Adetoun Chinyere Ayanleye	This facility	Anc services and malaria control		Yes	Complete	Adult	Christian	Urban	Adult	Business	Yes	No	No	No	Yes	Yes	No	No	No	Yes	Monthly	Same	Yes		Yes	Yes	Niger	0	1	0	Maintained or increased utilization	Monthly/Bi-monthly
4840-28		44126	Bosso	2020-10-22 12:07:32	Adetoun Chinyere Ayanleye	Adetoun Chinyere Ayanleye	This facility	Anc services, immunization, cwc and other opd		Yes	Complete	Adult	Muslim	Rural	Adult	Farmer or trader	Yes	Yes	No	Yes	Yes	Yes	Yes	No	Yes	Yes	Monthly	Same	Yes		Yes	Yes	Niger	0	1	0	Maintained or increased utilization	Monthly/Bi-monthly
4840-29		44125	Bosso	2020-10-21 11:18:06	Joshua Jogdasec Jordan	Joshua Jogdasec Jordan	This facility	Free medications		Yes	Complete	Adult	Muslim	Rural	Adult	Unemployed/House wife	Yes	Yes	Yes	Yes	Yes	Yes	Yes	Yes	Yes	Yes	Monthly	Same	Yes		Yes	Yes	Niger	0	1	0	Maintained or increased utilization	Monthly/Bi-monthly
4840-30		44125	Bosso	2020-10-21 11:20:23	Joshua Jogdasec Jordan	Joshua Jogdasec Jordan	This facility	Medical attention		Yes	Complete	Adolescent	Muslim	Rural	Adolescent primi-gravida	Unemployed/House wife	Yes	No	No	No	Yes	Yes	No	No	No	Yes	Monthly	Did not come during pandemic	Yes		Yes	Yes	Niger	0	1	0	Reduced or stopped utilization	Monthly/Bi-monthly
4840-31		44126	Bosso	2020-10-22 11:44:56	Joshua Jogdasec Jordan	Joshua Jogdasec Jordan	This facility	Free medication Free drugs		Yes	Complete	Adult	Muslim	Urban	Adult	Unemployed/House wife	Yes	Yes	Yes	Yes	Yes	Yes	Yes	Yes	Yes	Yes	Monthly	Same	Yes		Yes	Yes	Niger	0	1	0	Maintained or increased utilization	Monthly/Bi-monthly
4840-32		44124	Akure South	2020-10-20 08:59:04	Taiwo_Aladesanmi		This facility	My sister used this place as well, and they are attending to people well		Yes	Complete	Adult	Christian	Rural	Adult	Other	Yes	No	No	No	Yes	Yes	No	No	No	Yes	Monthly	Same	No		Yes	Yes	Ondo	0	0	1	Maintained or increased utilization	Monthly/Bi-monthly
4840-33		44124	Akure South	2020-10-20 09:04:37	Taiwo_Aladesanmi		This facility	They are very good here, and they attend to people very well		Yes	Complete	Adolescent	Christian	Rural	Adolescent primi-gravida	Other	Yes	No	No	Yes	Yes	Yes	No	No	Yes	Yes	Monthly	Same	No		Yes	Yes	Ondo	0	0	1	Maintained or increased utilization	Monthly/Bi-monthly
4840-34		44124	Akure South	2020-10-20 09:10:34	Taiwo_Aladesanmi		This facility	They attend to patients very well in this place.		Yes	Complete	Adult	Muslim	Rural	Adult	Farmer or trader	Yes	No	No	No	No	Yes	No	No	No	No	Bi-weekly	Higher	Yes	No	Yes	Yes	Ondo	0	0	1	Maintained or increased utilization	Weekly/Bi-weekly
4840-35		44126	Bosso	2020-10-22 11:50:37	Joshua Jogdasec Jordan	Joshua Jogdasec Jordan	This facility	Free medication		Yes	Complete	Adult	Muslim	Urban	Adult	Farmer or trader	Yes	Yes	Yes	Yes	Yes	Yes	Yes	Yes	Yes	Yes	Monthly	Same	Yes		Yes	Yes	Niger	0	1	0	Maintained or increased utilization	Monthly/Bi-monthly
4840-36		44127	Bosso	2020-10-23 11:10:10	Joshua Jogdasec Jordan	Joshua Jogdasec Jordan	This facility	1.Free drugs 2. Medical attention 3.Free mosquito nets		Yes	Complete	Adult	Muslim	Rural	Adult	Farmer or trader	Yes	Yes	Yes	Yes	Yes	Yes	Yes	Yes	Yes	Yes	Monthly	Same	Yes		Yes	Yes	Niger	0	1	0	Maintained or increased utilization	Monthly/Bi-monthly
4840-37		44127	Bosso	2020-10-23 11:19:26	Joshua Jogdasec Jordan	Joshua Jogdasec Jordan	This facility	1. Free drugs 2. Free malaria drugs and mosquito nets		Yes	Complete	Adult	Muslim	Rural	Adult	Farmer or trader	Yes	No	No	No	Yes	Yes	No	No	No	Yes	Monthly	Same	Yes		Yes	Yes	Niger	0	1	0	Maintained or increased utilization	Monthly/Bi-monthly
4840-38		44126	Bosso	2020-10-19 10:59:53	Musa Ruqqayyah	Musa Ruqqayyah	This facility	Quick response to ill patient Free medicine		Yes	Complete	Adult	Muslim	Rural	Adult	Other	Yes	No	No	No	Yes	Yes	No	No	No	Yes	Monthly	Same	Yes		Yes	Yes	Niger	0	1	0	Maintained or increased utilization	Monthly/Bi-monthly
4840-39		44126	Bosso	2020-10-19 10:11:12	Musa Ruqqayyah	Musa Ruqqayyah	This facility	Medical personnel here are very punctual,they relate well with patients,Friendly,Gives all advise on how you live,prevent yourself from disease,and give advise		Yes	Complete	Adult	Christian	Rural	Adult	Other	Yes	No	No	No	Yes	Yes	No	No	No	Yes	Monthly	Reduced	Yes	Yes	Yes	Yes	Niger	0	1	0	Reduced or stopped utilization	Monthly/Bi-monthly
4840-40		44126	Bosso	2020-10-19 11:56:00	Musa Ruqqayyah	Musa Ruqqayyah	This facility	Niceness ofhealthworkers and chips encouragement		Yes	Complete	Adolescent	Muslim	Rural	Adolescent multi-gravida	Farmer or trader	Yes	No	No	Yes	Yes	Yes	No	Yes	Yes	Yes	Monthly	Same	Yes		Yes	Yes	Niger	0	1	0	Maintained or increased utilization	Monthly/Bi-monthly
4840-41		44130	Bosso	2020-10-26 11:59:00	Joshua Jogdasec Jordan	Joshua Jogdasec Jordan	This facility	1.free drugs (SP)		Yes	Complete	Adult	Muslim	Rural	Adult	Unemployed/House wife	Yes	No	No	No	Yes	Yes	No	No	No	Yes	Monthly	Same	Yes		Yes	Yes	Niger	0	1	0	Maintained or increased utilization	Monthly/Bi-monthly
4840-42		44131	Bosso	2020-10-27 12:14:17	Joshua Jogdasec Jordan	Joshua Jogdasec Jordan	This facility	Free SP		Yes	Complete	Adult	Muslim	Rural	Adult	Unemployed/House wife	Yes	No	No	No	Yes	Yes	No	No	No	Yes	Monthly	Same	Yes		Yes	Yes	Niger	0	1	0	Maintained or increased utilization	Monthly/Bi-monthly
4840-43		44131	Bosso	2020-10-27 12:21:39	Joshua Jogdasec Jordan	Joshua Jogdasec Jordan	This facility	Free medication		Yes	Complete	Adult	Muslim	Rural	Adult	Farmer or trader	Yes	No	Yes	Yes	Yes	Yes	No	Yes	Yes	Yes	Monthly	Same	Yes		Yes	Yes	Niger	0	1	0	Maintained or increased utilization	Monthly/Bi-monthly
4840-44		44130	Bosso	2020-10-26 11:23:56	Joshua Jogdasec Jordan	Joshua Jogdasec Jordan	This facility	1. Free malaria drugs 2. SP given		Yes	Complete	Adult	Muslim	Rural	Adult	Farmer or trader	Yes	Yes	Yes	Yes	Yes	Yes	Yes	Yes	Yes	Yes	Monthly	Same	Yes		Yes	Yes	Niger	0	1	0	Maintained or increased utilization	Monthly/Bi-monthly
4840-45		44127	Bosso	2020-10-23 09:26:07	Adetoun Chinyere Ayanleye	Adetoun Chinyere Ayanleye	Other Specify	Anc services and other Health related issues.		Yes	Complete	Adult	Muslim	Rural	Adult	Other	Yes	No	No	No	Yes	Yes	No	No	No	Yes	Monthly	Reduced	No	No	Yes	Yes	Niger	0	1	0	Reduced or stopped utilization	Monthly/Bi-monthly
4840-46		44125	Bosso	2020-10-21 11:29:41	Jang Charles A	Jang Charles A	This facility	Prompt response by health workers, need for drugs		Yes	Complete	Adult	Muslim	Rural	Adult	Farmer or trader	Yes	No	No	Yes	Yes	Yes	No	No	Yes	Yes	Monthly	Higher	Yes	No	Yes	Yes	Niger	0	1	0	Maintained or increased utilization	Monthly/Bi-monthly
4840-47		44125	Bosso	2020-10-21 11:37:23	Jang charles A	Jang Charles A	This facility	To sick medical attention from health workers , drugs, Need for ANC		Yes	Complete	Adolescent	Muslim	Rural	Adolescent multi-gravida	Unemployed/House wife	Yes	No	No	Yes	Yes	Yes	No	No	Yes	Yes	Monthly	Same	Yes		Yes	Yes	Niger	0	1	0	Maintained or increased utilization	Monthly/Bi-monthly
4840-48		44125	Bosso	2020-10-21 11:43:44	Jang Charles A	Jang Charles A	This facility	To seek LLIN, ANC, drugs, health talk		Yes	Complete	Adult	Muslim	Rural	Adult	Farmer or trader	Yes	Yes	No	Yes	Yes	Yes	No	No	Yes	Yes	Monthly	Same	Yes		Yes	Yes	Niger	0	1	0	Maintained or increased utilization	Monthly/Bi-monthly
4840-49		44125	Bosso	2020-10-21 10:23:29	Barde David Joseph	Barde David Joseph	This facility	1.They attend to me whenever I come to the health facility 2. The drugs they administer works for me previously so that why I'm confident to come 3.They usually subsidized drugs for me		Yes	Complete	Adult	Muslim	Urban	Adult	Business	Yes	No	No	Yes	Yes	Yes	No	No	Yes	Yes	Monthly	Higher	Yes	No	Yes	Yes	Niger	0	1	0	Maintained or increased utilization	Monthly/Bi-monthly
4840-50		44125	Bosso	2020-10-21 10:38:44	Barde David Joseph	Barde David Joseph	This facility	1.Administration of Sp,ACT and mosquito net for free and also prescription of drugs to go and buy		Yes	Complete	Adult	Muslim	Urban	Adult	Farmer or trader	Yes	No	No	Yes	Yes	Yes	No	No	Yes	Yes	Monthly	Higher	Yes	No	Yes	Yes	Niger	0	1	0	Maintained or increased utilization	Monthly/Bi-monthly
4840-51		44125	Bosso	2020-10-21 11:51:16	Barde David Joseph	Barde David Joseph	This facility	1.Enlightenment on the knowledge of covid 19		Yes	Complete	Adolescent	Muslim	Rural	Adolescent primi-gravida	Farmer or trader	Yes	No	No	Yes	Yes	Yes	No	No	Yes	Yes	Monthly	Same	Yes		Yes	Yes	Niger	0	1	0	Maintained or increased utilization	Monthly/Bi-monthly
4840-52		44126	Bosso	2020-10-22 12:17:15	Barde David Joseph	Barde David Joseph	This facility	1.Free mosquito net 2. Free drugs		Yes	Complete	Adolescent	Muslim	Rural	Adolescent primi-gravida	Unemployed/House wife	Yes	No	No	No	Yes	Yes	No	No	No	Yes	Weekly	Higher	Yes	No	Yes	Yes	Niger	0	1	0	Maintained or increased utilization	Weekly/Bi-weekly
4840-53		44126	Bosso	2020-10-22 13:55:46	Barde David Joseph	Barde David Joseph	This facility	Nothing has helped me in seeking care in this facility since the pandemic started		No	Complete	Adult	Muslim	Rural	Adult	Farmer or trader	Yes	No	No	Yes	Yes	No	No	No	No	No	Weekly	Same	No		Yes	No	Niger	0	1	0	Maintained or increased utilization	Weekly/Bi-weekly
4840-54		44126	Bosso	2020-10-22 14:02:22	Barde David Joseph	Barde David Joseph	This facility	1.ANC 2.Delivery 3.OPD 4.Immunization		No	Complete	Adult	Muslim	Urban	Adult		Yes	No	No	Yes	Yes	Yes	No	No	Yes	Yes	Monthly	Same	Yes		Yes	No	Niger	0	1	0	Maintained or increased utilization	Monthly/Bi-monthly
4840-55		44127	Bosso	2020-10-23 10:14:32	Barde David Joseph	Barde David Joseph	This facility	1.OPD 2.ANC		Yes	Complete	Adult	Muslim	Rural	Adult	Farmer or trader	Yes	No	No	No	No	Yes	No	No	No	Yes	Monthly	Same	Yes		Yes	Yes	Niger	0	1	0	Maintained or increased utilization	Monthly/Bi-monthly
4840-56		44127	Bosso	2020-10-23 10:24:16	Barde David Joseph	Barde David Joseph	This facility	1.ANC 2.Immunization		Yes	Complete	Adult	Muslim	Rural	Adult	Farmer or trader	Yes	No	No	No	No	Yes	No	No	Yes	Yes	Monthly	Same	Yes		Yes	Yes	Niger	0	1	0	Maintained or increased utilization	Monthly/Bi-monthly
4840-57		44126	Bosso	2020-10-22 09:37:57	Abdulrahim Hassan	Abdulrahim Hassan	This facility	Proximate to house Available of drugs at facility		Yes	Complete	Adolescent	Muslim	Rural	Adolescent primi-gravida	Unemployed/House wife	Yes	No	No	No	Yes	Yes	No	No	No	Yes	Weekly	Higher	Yes	No	Yes	Yes	Niger	0	1	0	Maintained or increased utilization	Weekly/Bi-weekly
4840-58		44126	Bosso	2020-10-22 09:45:21	Abdulrahim Hassan	Abdulrahim Hassan	This facility	health workers gives them appropriate attention. Available of sick beds at facility. Available of drugs at facility.		Yes	Complete	Adult	Muslim	Rural	Adult	Other	Yes	No	No	Yes	Yes	Yes	No	No	Yes	Yes	Weekly	Same	Yes		Yes	Yes	Niger	0	1	0	Maintained or increased utilization	Weekly/Bi-weekly
4840-59		44126	Bosso	2020-10-22 10:26:44	Abdulrahim Hassan	Abdulrahim Hassan	This facility	Proximate to house. Available of sick beds Bed sheet and Drugs at the facility		Yes	Complete	Adolescent	Muslim	Rural	Adolescent primi-gravida	Unemployed/House wife	Yes	No	No	No	Yes	Yes	No	No	No	Yes	Weekly	Higher	Yes	No	Yes	Yes	Niger	0	1	0	Maintained or increased utilization	Weekly/Bi-weekly
4840-60		44127	Bosso	2020-10-23 12:06:03	Abdulrahim Hassan	Abdulrahim Hassan	This facility	Support from my husband. Health workers give them more attention now.		Yes	Complete	Adult	Muslim	Rural	Adult	Business	Yes	No	No	Yes	Yes	Yes	No	No	No	Yes	Weekly	Same	Yes		Yes	Yes	Niger	0	1	0	Maintained or increased utilization	Weekly/Bi-weekly
4840-61		44127	Bosso	2020-10-23 12:25:49	Abdulrahim Hassan	Abdulrahim Hassan	This facility	Support from female health workers		Yes	Complete	Adult	Muslim	Rural	Adult	Unemployed/House wife	Yes	No	No	Yes	Yes	Yes	No	No	No	Yes	Monthly	Higher	Yes	Yes	Yes	Yes	Niger	0	1	0	Maintained or increased utilization	Monthly/Bi-monthly
4840-62		44125	Bosso	2020-10-21 09:12:29	Abdulrahim Hassan	Abdulrahim Hassan	This facility	Proximate to house. Received quality services		Yes	Complete	Adult	Muslim	Urban	Adult	Unemployed/House wife	Yes	No	No	Yes	Yes	Yes	No	No	No	Yes	Monthly	Same	Yes		Yes	Yes	Niger	0	1	0	Maintained or increased utilization	Monthly/Bi-monthly
4840-63		44125	Bosso	2020-10-21 09:30:49	Abdulrahim Hassan	Abdulrahim Hassan	This facility	Family support Health workers are always available		Yes	Complete	Adult	Muslim	Urban	Adult	Unemployed/House wife	Yes	No	No	No	Yes	Yes	No	No	No	Yes	Weekly	Same	Yes		Yes	Yes	Niger	0	1	0	Maintained or increased utilization	Weekly/Bi-weekly
4840-64		44125	Bosso	2020-10-21 10:08:25	Abdulrahim Hassan	Abdulrahim Hassan	This facility	Close to house. Reduction in price of drugs.		Yes	Complete	Adult	Muslim	Urban	Adult	Business	Yes	No	No	No	Yes	Yes	No	No	No	Yes	Monthly	Same	Yes		Yes	Yes	Niger	0	1	0	Maintained or increased utilization	Monthly/Bi-monthly
4840-65		44127	Bosso	2020-10-23 08:09:23	Musa Ruqqayyah	Musa Ruqqayyah	This facility	Anc services and malaria control.		Yes	Complete	Adult	Muslim	Rural	Adult	Business	Yes	No	No	No	Yes	Yes	No	No	No	Yes	Monthly	Same	Yes		Yes	Yes	Niger	0	1	0	Maintained or increased utilization	Monthly/Bi-monthly
4840-66		44128	Ohuakwu	2020-10-24 10:38:55	Egwuonwu Chinyere	Egwuonwu Chinyere	This facility	Close proximity of this facility to my house		Yes	Complete	Adult	Christian	Urban	Adult	Unemployed/House wife	Yes	No	No	Yes	No	Yes	No	No	Yes	No	Monthly	Same	Yes		Yes	Yes	Ebonyi	1	0	0	Maintained or increased utilization	Monthly/Bi-monthly
4840-67		44128	Ohuakwu	2020-10-24 10:52:49	Egwuonwu Chinyere	Egwuonwu Chinyere	This facility	HCW's in this facility are always available		Yes	Complete	Adolescent	Christian	Urban	Adolescent primi-gravida	Other	Yes	No	No	No	No	Yes	No	No	No	No	Monthly	Same	Yes		Yes	Yes	Ebonyi	1	0	0	Maintained or increased utilization	Monthly/Bi-monthly
4840-68		44128	Ohuakwu	2020-10-24 10:58:29	Egwuonwu Chinyere	Egwuonwu Chinyere	This facility	HCW's in this facility are always available		Yes	Complete	Adult	Christian	Urban	Adult	Business	Yes	No	No	Yes	No	Yes	No	No	Yes	No	Monthly	Same	Yes		Yes	Yes	Ebonyi	1	0	0	Maintained or increased utilization	Monthly/Bi-monthly
4840-69		44128	Ohuakwu	2020-10-24 11:16:45	Dr Onwe Francis	Chinyere Egwuonwu	This facility	I don't want to indulge in self medication.		Yes	Complete	Adult	Christian	Urban	Adult	Other	Yes	No	No	No	No	Yes	No	No	No	No	Monthly	Same	Yes		Yes	Yes	Ebonyi	1	0	0	Maintained or increased utilization	Monthly/Bi-monthly
4840-70		44128	Ohuakwu	2020-10-24 11:29:18	Dr Onwe Francis	Chinyere Egwuonwu	This facility		Lack of money. I was not feeling sick. Fear. What can be done to support client health seeking behaviour 1.home visit for health education 2.Government should give money to people for settlement of hospital Bills.	Yes	Complete	Adult	Christian	Urban	Adult	Other	Yes	No	No	No	Yes	Yes	No	No	No	No	Monthly	Reduced	Yes	Yes	No	Yes	Ebonyi	1	0	0	Reduced or stopped utilization	Monthly/Bi-monthly
4840-71		44128	Ohuakwu	2020-10-24 11:47:09	Dr Onwe Francis	Chinyere Egwuonwu	This facility		Fear of contracting covid19 virus. Lack of money. To support client to seek health care 1. Government to provide necessary equipment to fight covid 2.Education to both the health workers and patients 3.Government to assist in transportation cost and other financial expenses.	Yes	Complete	Adult	Christian	Rural	Adult	Other	Yes	No	No	Yes	Yes	Yes	No	No	Yes	No	Bi-weekly	Reduced	Yes	Yes	No	Yes	Ebonyi	1	0	0	Reduced or stopped utilization	Weekly/Bi-weekly
4840-72		44128	Akure South	2020-10-24 11:44:51	Taiwo_Aladesanmi		This facility	I like their services, also a family friend		Yes	Complete	Adult	Christian	Urban	Adult	Business	Yes	No	No	Yes	No	Yes	No	No	Yes	No	Monthly	Same	Yes		Yes	Yes	Ondo	0	0	1	Maintained or increased utilization	Monthly/Bi-monthly
4840-73		44128	Akure South	2020-10-24 11:50:59	Taiwo_Aladesanmi		This facility	I am okey with their service		Yes	Complete	Adult	Christian	Urban	Adult	Other	Yes	No	No	Yes	No	Yes	No	No	Yes	No	Monthly	Same	Yes		Yes	Yes	Ondo	0	0	1	Maintained or increased utilization	Monthly/Bi-monthly
4840-74		44128	Akure South	2020-10-24 11:55:33	Taiwo_Aladesanmi		This facility	Nurses attend to me very well		Yes	Complete	Adult	Christian	Urban	Adult	Other	Yes	No	No	No	No	Yes	No	No	No	No	Weekly	Same	No		Yes	Yes	Ondo	0	0	1	Maintained or increased utilization	Weekly/Bi-weekly
4840-75		44128	Akure South	2020-10-24 12:05:45	Taiwo_Aladesanmi		This facility	They respond very well		No	Complete	Adult	Muslim	Urban	Adult		Yes	No	No	No	No	Yes	No	No	No	No	Bi-weekly	Same	Yes		Yes	No	Ondo	0	0	1	Maintained or increased utilization	Weekly/Bi-weekly
4840-76		44128	Akure South	2020-10-24 12:16:06	Taiwo_Aladesanmi		This facility	Environment is conducive, they attend ro me well		Yes	Complete	Adult	Christian	Urban	Adult	Health-related field	Yes	Yes	No	No	No	Yes	No	No	No	No	Bi-weekly	Same	Yes		Yes	Yes	Ondo	0	0	1	Maintained or increased utilization	Weekly/Bi-weekly
4840-77		44128	Akure South	2020-10-24 12:18:23	Taiwo_Aladesanmi		This facility	The nurses are friendly, and they have good environment		Yes	Complete	Adult	Christian	Urban	Adult	Unemployed/House wife	Yes	Yes	No	No	No	Yes	No	No	No	No	Bi-weekly	Same	Yes		Yes	Yes	Ondo	0	0	1	Maintained or increased utilization	Weekly/Bi-weekly
4840-78		44130	Bosso	2020-10-26 12:05:35	Adetoun Chinyere Ayanleye	Adetoun Chinyere Ayanleye	This facility	Anc services		Yes	Complete	Adolescent	Muslim	Rural	Adolescent primi-gravida	Unemployed/House wife	Yes	No	No	No	No	Yes	No	No	No	No	Monthly	Same	Yes		Yes	Yes	Niger	0	1	0	Maintained or increased utilization	Monthly/Bi-monthly
4840-79		44130	Bosso	2020-10-26 14:04:03	Jang Charles A	Jang Charles A	This facility	ANc attendance, free drugs,LLIN		Yes	Complete	Adult	Muslim	Rural	Adolescent multi-gravida	Unemployed/House wife	Yes	No	No	Yes	Yes	Yes	No	No	Yes	Yes	Monthly	Higher	Yes	No	Yes	Yes	Niger	0	1	0	Maintained or increased utilization	Monthly/Bi-monthly
4840-80		44130	Bosso	2020-10-26 14:12:17	Jang Charles A	Jang Charles A	This facility	ANC, Opd and need for drug		Yes	Complete	Adult	Muslim	Rural	Adult	Farmer or trader	Yes	No	No	No	Yes	Yes	No	No	Yes	Yes	Monthly	Higher	Yes	Yes	Yes	Yes	Niger	0	1	0	Maintained or increased utilization	Monthly/Bi-monthly
4840-81		44130	Bosso	2020-10-26 14:20:11	Jang Charles A	Jang Charles A	This facility	Available of drugs, health care services,ANC, awareness		Yes	Complete	Adolescent	Muslim	Rural	Adolescent multi-gravida	Farmer or trader	Yes	No	No	No	Yes	Yes	No	No	No	Yes	Monthly	Higher	Yes	No	Yes	Yes	Niger	0	1	0	Maintained or increased utilization	Monthly/Bi-monthly
4840-82		44130	Bosso	2020-10-26 11:23:36	Barde David Joseph	Barde David Joseph	This facility	1. ANC 2. Immunization		Yes	Complete	Adult	Muslim	Rural	Adult	Farmer or trader	Yes	No	No	Yes	Yes	Yes	No	No	Yes	Yes	Monthly	Same	Yes		Yes	Yes	Niger	0	1	0	Maintained or increased utilization	Monthly/Bi-monthly
4840-83		44130	Bosso	2020-10-26 11:17:09	Barde David Joseph	Barde David Joseph	This facility	1.ANC 2. OPD		Yes	Complete	Adolescent	Muslim	Rural	Adolescent primi-gravida	Farmer or trader	Yes	No	No	No	Yes	Yes	No	No	No	Yes	Monthly	Same	Yes		Yes	Yes	Niger	0	1	0	Maintained or increased utilization	Monthly/Bi-monthly
4840-84		44130	Ohuakwu	2020-10-26 11:24:20	Egwuonwu Chinyere	Egwuonwu Chinyere	This facility	HCW's here are kind They are always around anytime I visit		Yes	Complete	Adult	Christian	Rural	Adult	Other	Yes	No	No	No	No	Yes	No	No	No	No	Monthly	Same	Yes		Yes	Yes	Ebonyi	1	0	0	Maintained or increased utilization	Monthly/Bi-monthly
4840-85		44130	Ohuakwu	2020-10-26 11:55:41	Egwuonwu Chinyere	Egwuonwu Chinyere	This facility	HCW's are friendly Closeness to my house		Yes	Complete	Adolescent	Christian	Rural	Adolescent primi-gravida	Other	Yes	No	No	No	No	Yes	No	No	No	No	Monthly	Reduced	Yes	Yes	Yes	Yes	Ebonyi	1	0	0	Reduced or stopped utilization	Monthly/Bi-monthly
4840-86		44130	Ohuakwu	2020-10-26 12:09:37	Egwuonwu Chinyere	Egwuonwu Chinyere	This facility	Hcw's here are kind They are always available anytime I visit		Yes	Complete	Adult	Christian	Rural	Adult	Business	Yes	No	No	Yes	No	Yes	No	No	Yes	No	Monthly	Same	Yes		Yes	Yes	Ebonyi	1	0	0	Maintained or increased utilization	Monthly/Bi-monthly
4840-87		44131	Ohuakwu	2020-10-27 11:24:54	Egwuonwu Chinyere	Egwuonwu Chinyere	This facility	HCW's are competent		Yes	Complete	Adult	Christian	Urban	Adult	Other	Yes	No	No	Yes	No	Yes	No	No	Yes	No	Monthly	Reduced	Yes	Yes	Yes	Yes	Ebonyi	1	0	0	Reduced or stopped utilization	Monthly/Bi-monthly
4840-89		44131	Ohuakwu	2020-10-27 11:32:35	Egwuonwu Chinyere	Egwuonwu Chinyere	This facility	HCW's are competent		Yes	Complete	Adult	Christian	Urban	Adult	Business	Yes	No	No	Yes	Yes	Yes	No	No	No	Yes	Monthly	Reduced	Yes	Yes	Yes	Yes	Ebonyi	1	0	0	Reduced or stopped utilization	Monthly/Bi-monthly
4840-91		44130	Ohuakwu	2020-10-26 10:03:51	Dr Onwe Francis	Egwuonwu Chinyere	This facility		Fear of getting the covid19 disease. Lack of money Restriction of movement then. What can be done to improve client health seeking: 1 reduction in hospital bill 2. Good attitude of healthworker	Yes	Complete	Adult	Christian	Rural	Adult	Business	Yes	Yes	No	Yes	Yes	Yes	No	No	Yes	No	Monthly	Reduced	Yes	Yes	No	Yes	Ebonyi	1	0	0	Reduced or stopped utilization	Monthly/Bi-monthly
4840-92		44130	Ohuakwu	2020-10-26 11:10:41	Dr Onwe Francis	Egwuonwu Chinyere	This facility	I leave near the health facility. I like my health My husband encouraged me.		Yes	Complete	Adolescent	Christian	Rural	Adolescent multi-gravida	Farmer or trader	Yes	No	No	Yes	No	Yes	No	No	Yes	No	Monthly	Reduced	Yes	Yes	Yes	Yes	Ebonyi	1	0	0	Reduced or stopped utilization	Monthly/Bi-monthly
4840-93		44130	Ohuakwu	2020-10-26 14:19:26	Dr Onwe Francis	Egwuonwu Chinyere	This facility		Lack of money. No movement Fear	Yes	Complete	Adult	Christian	Rural	Adult	Farmer or trader	Yes	Yes	No	Yes	Yes	Yes	No	No	Yes	No	Monthly	Reduced	Yes	Yes	No	Yes	Ebonyi	1	0	0	Reduced or stopped utilization	Monthly/Bi-monthly
4840-94		44131	Bosso	2020-10-27 13:17:22	Jang Charles A	Jang Charles A	This facility	Accessibility, affordable and efficiency in service delivery by health care workers.		Yes	Complete	Adult	Muslim	Rural	Adult	Farmer or trader	Yes	No	No	Yes	Yes	Yes	No	No	No	Yes	Bi-weekly	Higher	Yes	Yes	Yes	Yes	Niger	0	1	0	Maintained or increased utilization	Weekly/Bi-weekly
4840-95		44131	Ohuakwu	2020-10-27 10:58:01	Dr Onwe Frsncia	Chinyere Egwuonwu	This facility		Fear of getting Corona virus Lack of money. Movement restriction Not sick then	Yes	Complete	Adult	Christian	Rural	Adult	Farmer or trader	Yes	Yes	Yes	Yes	Yes	Yes	No	No	Yes	No	Monthly	Reduced	Yes	Yes	No	Yes	Ebonyi	1	0	0	Reduced or stopped utilization	Monthly/Bi-monthly
4840-96		44131	Ohuakwu	2020-10-27 11:01:34	Dr Onwe Francis	Egwuonwu Chinyere	This facility		Not been sick Fear of corona Things are diffcult	No	Complete	Adolescent	Christian	Rural	Adolescent primi-gravida	Farmer or trader	Yes	No	No	No	Yes	Yes	No	No	No	No	Monthly	Reduced	Yes	Yes	No	No	Ebonyi	1	0	0	Reduced or stopped utilization	Monthly/Bi-monthly
4840-97		44131	Ohuakwu	2020-10-27 13:08:50	Dr Onwe Francis	Egwuonwu Chinyere	This facility		Restriction.of movement then. Lack of money. Health workers not always there	Yes	Complete	Adult	Christian	Rural	Adult	Business	Yes	Yes	Yes	Yes	Yes	Yes	No	No	Yes	No	Monthly	Reduced	Yes	Yes	No	Yes	Ebonyi	1	0	0	Reduced or stopped utilization	Monthly/Bi-monthly
4840-99		44131	Bosso	2020-10-27 09:56:46	Barde David Joseph	Barde David Joseph	This facility	1.ANC 2.General Treatment		Yes	Complete	Adult	Christian	Urban	Adult	Farmer or trader	Yes	No	No	No	Yes	Yes	No	No	No	Yes	Monthly	Same	Yes		Yes	Yes	Niger	0	1	0	Maintained or increased utilization	Monthly/Bi-monthly
4840-100		44131	Bosso	2020-10-27 10:06:09	Barde David Joseph	Barde David Joseph	This facility	1.ANC 2.General Treatment		Yes	Complete	Adult	Christian	Urban	Adult	Other	Yes	No	No	Yes	Yes	Yes	No	No	No	Yes	Monthly	Same	Yes		Yes	Yes	Niger	0	1	0	Maintained or increased utilization	Monthly/Bi-monthly
4840-101		44123	Bosso	2020-10-19 08:49:00	Afolabi Quadri Adekunle	Afolabi Quadri Adekunle	This facility	Anc services and malaria control.		Yes	Complete	Adult	Muslim	Urban	Adult	Business	Yes	No	No	No	Yes	No	No	No	No	Yes	Bi-weekly	Same	Yes		Yes	Yes	Niger	0	1	0	Maintained or increased utilization	Weekly/Bi-weekly
4840-102		44123	Bosso	2020-10-19 09:53:00	Afolabi Quadri Adekunle	Afolabi Quadri Adekunle	This facility	She leaves very close to the facility and enlightenment from health workers on COVID 19		Yes	Complete	Adult	Muslim	Urban	Adult	Unemployed/House wife	Yes	No	No	No	Yes	Yes	No	No	No	No	Monthly	Same	Yes		Yes	Yes	Niger	0	1	0	Maintained or increased utilization	Monthly/Bi-monthly
4840-103		44123	Bosso	2020-10-19 10:29:14	Afolabi Quadri Adekunle	Afolabi Quadri Adekunle	This facility	I live in the village and the health worker enlightenment and jovial attitude to their client		Yes	Complete	Adult	Muslim	Rural	Adult	Farmer or trader	Yes	No	No	Yes	Yes	Yes	No	No	Yes	Yes	Monthly	Same	Yes		Yes	Yes	Niger	0	1	0	Maintained or increased utilization	Monthly/Bi-monthly
4840-104		44123	Bosso	2020-10-19 10:32:00	Afolabi Quadri Adekunle	Afolabi Quadri Adekunle	This facility	Good attention from health workers.they provided medicine for us.they enlightened us on COVID 19,Antenatal Clinic		Yes	Complete	Adult	Muslim	Rural	Adult	Unemployed/House wife	Yes	No	No	Yes	Yes	Yes	No	No	Yes	Yes	Monthly	Same	Yes		Yes	Yes	Niger	0	1	0	Maintained or increased utilization	Monthly/Bi-monthly
4840-105		44123	Bosso	2020-10-19 10:58:00	Afolabi Quadri Adekunle	Afolabi Quadri Adekunle	This facility	Clossenes of the hospital to my place.it does not involve any transportation.Enlightenment from health workers on important of Antenatal clinic and COVID 19 pandemic		Yes	Complete	Adolescent	Muslim	Rural	Adolescent primi-gravida	Unemployed/House wife	Yes	No	No	Yes	Yes	Yes	No	No	Yes	Yes	Monthly	Same	Yes		Yes	Yes	Niger	0	1	0	Maintained or increased utilization	Monthly/Bi-monthly
4840-106		44123	Bosso	2020-10-19 11:44:00	Afolabi Quadri Adekunle	Afolabi Quadri Adekunle	This facility	Living very close to facility.health workers awareness,ANC ,OPD		Yes	Complete	Adult	Muslim	Rural	Adult	Farmer or trader	Yes	No	No	Yes	Yes	Yes	No	No	Yes	Yes	Monthly	Same	Yes		Yes	Yes	Niger	0	1	0	Maintained or increased utilization	Monthly/Bi-monthly
